# Supplementary material for: Environmental enrichment ameliorates perinatal brain injury and promotes functional white matter recovery
Source: Nat Commun. 2020 Feb 19;11:964. doi: 10.1038/s41467-020-14762-7 (PMC7031237; doi:10.1038/s41467-020-14762-7)
Supplement: Supplementary file 5 — Supplementary Dataset 1 [file 41467_2020_14762_MOESM5_ESM.xlsx]

## Sheet: Sheet1
Gene	Ensembl ID	baseMean	log2FoldChange	padj
3300002P13Rik	ENSMUSG00000107585	97.5444	4.17725	1.44e-06
Rara	ENSMUSG00000037992	91.7072	3.9339	5.48e-05
A630072M18Rik	ENSMUSG00000101013	111.37	3.47133	0.00588371
Rpp25	ENSMUSG00000062309	63.1843	3.46043	0.00437823
Egr4	ENSMUSG00000071341	62.8836	3.42762	0.000740788
Gm5124	ENSMUSG00000051537	69.868	3.26555	0.00162294
Nr2f2	ENSMUSG00000030551	40.4541	3.06317	0.0105641
Car4	ENSMUSG00000000805	41.4018	3.03592	0.0181898
Cotl1	ENSMUSG00000031827	40.6722	2.97882	0.00165389
Frat1	ENSMUSG00000067199	37.4994	2.9751	0.0455594
Rasd1	ENSMUSG00000049892	47.1686	2.93841	0.0225668
Adrb1	ENSMUSG00000035283	32.3142	2.88127	0.0298748
Gm48957	ENSMUSG00000115729	58.9283	2.86584	0.00429873
Lhx6	ENSMUSG00000026890	55.0598	2.85511	0.0350089
Cpne6	ENSMUSG00000022212	275.423	2.84353	7.76e-07
Prdm8	ENSMUSG00000035456	80.1546	2.7724	0.0086346
Tmem200a	ENSMUSG00000049420	120.163	2.74318	0.0225668
Bhlhe22	ENSMUSG00000025128	70.9794	2.73873	0.000322208
Pnlip	ENSMUSG00000046008	41.2819	2.73659	0.00449073
Adra1b	ENSMUSG00000050541	32.8081	2.71803	0.047939
Slc17a6	ENSMUSG00000030500	72.1189	2.69233	0.0314956
Itpka	ENSMUSG00000027296	245.482	2.64274	0.0024881
Gm13446	ENSMUSG00000086555	36.0571	2.63791	0.0441877
Bdnf	ENSMUSG00000048482	76.4922	2.63737	0.036299
Nefl	ENSMUSG00000022055	8915.98	2.63277	0.019388
Zfp583	ENSMUSG00000030443	49.9821	2.57302	0.00207545
Akap8l	ENSMUSG00000002625	69.9161	2.56393	0.0214741
Lratd1	ENSMUSG00000020607	133.879	2.56115	0.00280426
H2-T24	ENSMUSG00000053835	76.5345	2.55369	0.00245526
Stum	ENSMUSG00000053963	439.35	2.54739	3.31e-06
Cplx3	ENSMUSG00000039714	64.8101	2.52297	0.0225668
Rfc3	ENSMUSG00000033970	39.5108	2.50917	0.0482428
Gm38336	ENSMUSG00000104002	40.1937	2.49035	0.0315214
Pcdhac2	ENSMUSG00000102697	94.2917	2.47957	0.0209652
Rprml	ENSMUSG00000046215	134.063	2.47834	0.000734352
2900026A02Rik	ENSMUSG00000051339	221.745	2.47822	0.000122773
Ermard	ENSMUSG00000036552	28.0273	2.43081	0.0351348
Sema3c	ENSMUSG00000028780	106.534	2.42625	0.000732439
Cd83	ENSMUSG00000015396	42.9041	2.39808	0.0334295
Sox1	ENSMUSG00000096014	98.3356	2.38131	0.0119368
Gm43909	ENSMUSG00000108126	28.9507	2.36763	0.0354222
Cntnap5a	ENSMUSG00000070695	173.336	2.34012	0.00213505
Nudt12	ENSMUSG00000024228	60.1853	2.29019	0.00456103
Mrpl38	ENSMUSG00000020775	92.3843	2.27844	0.00865165
Insyn2a	ENSMUSG00000073805	147.622	2.27641	0.0011027
Rac3	ENSMUSG00000018012	85.7711	2.27572	0.000146553
Rrp15	ENSMUSG00000001305	28.7031	2.21504	0.0444094
Bend5	ENSMUSG00000028545	90.6563	2.21099	0.00872683
Dgkg	ENSMUSG00000022861	228.743	2.17425	5.91e-05
9130024F11Rik	ENSMUSG00000087022	93.8413	2.17326	0.00514495
Pan2	ENSMUSG00000005682	107.981	2.16959	0.0165827
Camkv	ENSMUSG00000032936	556.311	2.16741	0.000712871
Lsm11	ENSMUSG00000044847	259.565	2.16306	2.31e-05
Cdh8	ENSMUSG00000036510	252.738	2.13045	0.000836836
Osbp2	ENSMUSG00000020435	148.271	2.12679	0.00116362
Gm1976	ENSMUSG00000066057	47.0284	2.12107	0.0326035
Cirbp	ENSMUSG00000045193	275.926	2.10927	0.000732439
Fam131a	ENSMUSG00000050821	555.596	2.0981	1.79e-05
Nefh	ENSMUSG00000020396	268.279	2.09685	5.91e-05
Prkab1	ENSMUSG00000029513	60.1256	2.09097	0.0419412
Neurod2	ENSMUSG00000038255	366.58	2.08992	0.000343127
Gm26811	ENSMUSG00000097816	83.1289	2.08894	0.0455594
Sirt7	ENSMUSG00000025138	84.5506	2.08115	0.018004
Ttc28	ENSMUSG00000033209	148.546	2.07922	0.00140252
Dync1i1	ENSMUSG00000029757	223.127	2.01477	0.000711988
Coro1a	ENSMUSG00000030707	163.194	2.00785	0.0120872
Lrrc73	ENSMUSG00000071073	62.4783	2.00611	0.018458
Fam171a2	ENSMUSG00000034685	59.785	1.99771	0.00689459
Fzr1	ENSMUSG00000020235	115.045	1.99264	0.0117223
Camkk1	ENSMUSG00000020785	101.258	1.96192	0.033047
Vstm2l	ENSMUSG00000037843	58.9848	1.96105	0.0467176
Carmil2	ENSMUSG00000050357	80.2047	1.95515	0.0253955
Epha6	ENSMUSG00000055540	76.762	1.95093	0.0120872
Ccn3	ENSMUSG00000037362	1023.37	1.93864	0.00350165
Tmem54	ENSMUSG00000028786	144.758	1.93645	0.025846
Trim41	ENSMUSG00000040365	74.9047	1.93536	0.033929
Rbm11	ENSMUSG00000032940	61.9826	1.93474	0.024114
Tasp1	ENSMUSG00000039033	176.454	1.92028	0.0240208
Ehbp1l1	ENSMUSG00000024937	97.2255	1.90899	0.0447534
Pold3	ENSMUSG00000030726	117.409	1.89104	0.0140177
Fastkd1	ENSMUSG00000027086	67.7758	1.88595	0.0235714
Faap20	ENSMUSG00000073684	93.5379	1.88435	0.0459322
Mtfp1	ENSMUSG00000004748	87.1187	1.84826	0.0343097
Cdh12	ENSMUSG00000040452	138.854	1.8466	0.0361515
Chst1	ENSMUSG00000027221	206.576	1.81934	0.00207819
Nwd2	ENSMUSG00000090061	125.91	1.80265	0.0155526
Nab2	ENSMUSG00000025402	155.648	1.78555	0.00872683
Ksr1	ENSMUSG00000018334	131.212	1.76353	0.0495582
Abcf2	ENSMUSG00000028953	261.513	1.75808	0.0344685
Crip2	ENSMUSG00000006356	189.93	1.74872	0.00809476
Sgsm3	ENSMUSG00000042303	83.3135	1.74233	0.0159961
Acbd6	ENSMUSG00000033701	244.458	1.73255	0.00486408
Arhgdig	ENSMUSG00000073433	154.39	1.73097	0.0193306
Socs2	ENSMUSG00000020027	142.932	1.72681	0.0132572
Rimbp2	ENSMUSG00000029420	390.701	1.72587	0.0075354
Fxyd7	ENSMUSG00000036578	308.06	1.71359	0.0406019
Eif2ak4	ENSMUSG00000005102	65.532	1.71013	0.0225004
Pnmal1	ENSMUSG00000041141	291.689	1.70661	0.00475738
Dpysl5	ENSMUSG00000029168	452.781	1.69743	0.0101832
Klhl26	ENSMUSG00000055707	72.6414	1.69203	0.0174237
Snca	ENSMUSG00000025889	1410.88	1.68789	0.0094856
Dnajb5	ENSMUSG00000036052	167.183	1.68415	0.00545147
Galt	ENSMUSG00000036073	104.708	1.66083	0.0417474
Stmn2	ENSMUSG00000027500	2349.34	1.65239	0.0011027
Vrk1	ENSMUSG00000021115	103.063	1.6441	0.0278748
Tubb2a	ENSMUSG00000058672	1654.87	1.64277	0.000147236
Caap1	ENSMUSG00000028578	91.3466	1.64114	0.0152562
NA	ENSMUSG00000097605	82.5338	1.63677	0.00507699
Dennd1a	ENSMUSG00000035392	272.136	1.62607	0.0301684
Map9	ENSMUSG00000033900	1061.83	1.62112	0.000305858
Nefm	ENSMUSG00000022054	3498.43	1.61378	0.00657968
Trp53	ENSMUSG00000059552	147.679	1.60433	0.00914409
Rwdd2a	ENSMUSG00000032417	157.103	1.59485	0.0140177
Mpp1	ENSMUSG00000031402	107.203	1.58911	0.0098516
Eipr1	ENSMUSG00000036613	88.2141	1.58218	0.0101869
Acer3	ENSMUSG00000030760	114.992	1.57885	0.0350111
Trpc4	ENSMUSG00000027748	131.623	1.57839	0.030336
Fezf2	ENSMUSG00000021743	363.43	1.57491	0.006858
Syt17	ENSMUSG00000058420	163.6	1.56111	0.0263691
Tgfb1i1	ENSMUSG00000030782	140.953	1.55916	0.0358554
Mlip	ENSMUSG00000032355	111.11	1.55012	0.0225668
Add2	ENSMUSG00000030000	469.77	1.54417	0.0128297
Lysmd2	ENSMUSG00000032184	151.166	1.53487	0.0216269
Necab3	ENSMUSG00000027489	252.972	1.52678	0.012223
Camk1d	ENSMUSG00000039145	718.333	1.52071	0.000147203
Serp2	ENSMUSG00000052584	173.213	1.51572	0.00855736
Nrgn	ENSMUSG00000053310	3133.45	1.50981	0.0108061
Timm10	ENSMUSG00000027076	94.8806	1.50803	0.0395244
Cap2	ENSMUSG00000021373	1054.07	1.50532	0.00188414
Kcnq3	ENSMUSG00000056258	2932.95	1.4956	2.01e-06
Krt222	ENSMUSG00000035849	245.175	1.4758	0.00526449
Fbxw5	ENSMUSG00000015095	597.87	1.46103	0.000347326
Psd	ENSMUSG00000037126	424.438	1.45596	0.019388
Chn1os3	ENSMUSG00000086544	955.967	1.44669	0.0165827
Kcnh3	ENSMUSG00000037579	96.6673	1.43287	0.0278748
Flot1	ENSMUSG00000059714	224.029	1.42132	0.0187705
Cck	ENSMUSG00000032532	917.639	1.41818	0.0494356
Efna3	ENSMUSG00000028039	65.195	1.41411	0.0496641
Actr3b	ENSMUSG00000056367	421.304	1.40161	0.039252
Svop	ENSMUSG00000042078	179.63	1.39675	0.00149253
Ccdc85a	ENSMUSG00000032878	304.067	1.39645	0.00872683
Fam174b	ENSMUSG00000078670	96.3004	1.38955	0.0284905
Rph3a	ENSMUSG00000029608	1042.05	1.38872	0.00818167
Rgl1	ENSMUSG00000026482	435.09	1.3809	0.0382016
Gm12709	ENSMUSG00000085181	148.015	1.38058	0.0406019
Kif3b	ENSMUSG00000027475	391.732	1.3702	0.00079162
Rims4	ENSMUSG00000035226	155.079	1.36996	0.0367165
Chm	ENSMUSG00000025531	577.692	1.36717	0.00116344
Plk2	ENSMUSG00000021701	815.118	1.36606	0.0181095
Drp2	ENSMUSG00000000223	244.656	1.35876	0.0233443
Ccdc106	ENSMUSG00000035228	122.237	1.35794	0.032731
Vps16	ENSMUSG00000027411	154.437	1.35761	0.0101329
Akap8	ENSMUSG00000024045	305.496	1.35646	0.00274434
Ina	ENSMUSG00000034336	1326.31	1.35447	0.0011027
Klhl23	ENSMUSG00000042155	467.449	1.35216	0.00124253
Nsmf	ENSMUSG00000006476	673.741	1.34842	0.00017047
Snph	ENSMUSG00000027457	277.345	1.34318	0.0455594
Coro7	ENSMUSG00000039637	162.33	1.33966	0.0225668
Syn2	ENSMUSG00000009394	886.361	1.33161	0.00186314
Camk2a	ENSMUSG00000024617	4748.02	1.32337	0.0231297
Sarm1	ENSMUSG00000050132	179.303	1.31705	0.0137227
Wdr18	ENSMUSG00000035754	154.116	1.31426	0.0281225
Npnt	ENSMUSG00000040998	253.744	1.29625	0.0303962
Brsk2	ENSMUSG00000053046	303.369	1.28132	0.00475738
Chn1	ENSMUSG00000056486	3295.5	1.28128	0.0380857
Klc2	ENSMUSG00000024862	181.628	1.27737	0.0151022
Rnf41	ENSMUSG00000025373	215.198	1.26166	0.0213531
Sncb	ENSMUSG00000034891	382.296	1.26104	0.0172706
Hk1	ENSMUSG00000037012	484.079	1.26047	0.0225668
Fars2	ENSMUSG00000021420	672.472	1.25231	0.00207819
Rab24	ENSMUSG00000034789	128.15	1.24927	0.0361515
Zfp146	ENSMUSG00000037029	197.897	1.24622	0.0346169
Fbxo44	ENSMUSG00000029001	133.832	1.24499	0.0225668
Dlgap1	ENSMUSG00000003279	1939.05	1.23659	0.0086346
Pgbd5	ENSMUSG00000050751	269.847	1.23524	0.0112233
Car10	ENSMUSG00000056158	484.992	1.23474	0.00237497
Kif26b	ENSMUSG00000026494	106.483	1.23356	0.0419096
Becn1	ENSMUSG00000035086	308.653	1.23092	0.0374077
Nek1	ENSMUSG00000031644	194.728	1.22905	0.0193306
Eci2	ENSMUSG00000021417	199.113	1.22514	0.0350111
Trappc11	ENSMUSG00000038102	278.74	1.22378	0.0154619
Prkar1b	ENSMUSG00000025855	1110.01	1.223	7.28e-05
Mgst3	ENSMUSG00000026688	187.358	1.22218	0.0269066
Zcchc18	ENSMUSG00000031428	509.624	1.21707	0.00207078
Nudt19	ENSMUSG00000034875	241.32	1.20943	0.0303962
Nrep	ENSMUSG00000042834	888.661	1.20083	0.01945
Tubb3	ENSMUSG00000062380	533.518	1.19435	0.000122773
Magi1	ENSMUSG00000045095	313.52	1.18665	0.0285625
Atxn10	ENSMUSG00000016541	1050.87	1.18432	0.000806869
Gm43857	ENSMUSG00000104548	294.233	1.18336	0.0238666
Atp6v1b2	ENSMUSG00000006273	1718.16	1.18001	0.000784511
Prr36	ENSMUSG00000064125	384.892	1.17926	0.0313919
Cnrip1	ENSMUSG00000044629	366.817	1.17782	0.00470765
Pgm2l1	ENSMUSG00000030729	5137.5	1.17339	0.031922
Gpd1l	ENSMUSG00000050627	648.684	1.1696	0.0281162
Dedd	ENSMUSG00000013973	113.414	1.16888	0.0330927
Rab3c	ENSMUSG00000021700	3089.5	1.16827	0.00759297
Kcnf1	ENSMUSG00000051726	239.09	1.16546	0.0467176
Heatr5b	ENSMUSG00000039414	159.05	1.16057	0.0117629
1700037H04Rik	ENSMUSG00000027327	174.813	1.15335	0.0304241
Zfp512b	ENSMUSG00000000823	258.571	1.14467	0.0158464
Plppr2	ENSMUSG00000040563	336.93	1.14426	0.0271296
Calm2	ENSMUSG00000036438	11222.7	1.13208	0.031922
Egr3	ENSMUSG00000033730	577.966	1.12914	0.0447534
Egr1	ENSMUSG00000038418	1587.45	1.11826	0.049343
Dtd1	ENSMUSG00000027430	395.649	1.11495	0.00300486
Dgkh	ENSMUSG00000034731	859.256	1.10919	0.0225668
Mef2d	ENSMUSG00000001419	938.947	1.10044	0.00347319
Sacs	ENSMUSG00000048279	1110.82	1.09577	0.0225168
Gabarapl1	ENSMUSG00000030161	1164.44	1.09531	0.018636
Ngef	ENSMUSG00000026259	260.981	1.08969	0.0243631
Sfxn1	ENSMUSG00000021474	304.018	1.08969	0.0225668
Wnk2	ENSMUSG00000037989	225.924	1.08236	0.019388
Usp5	ENSMUSG00000038429	303.503	1.07147	0.0205795
Rhobtb2	ENSMUSG00000022075	170.679	1.06834	0.0403014
Got1	ENSMUSG00000025190	932.758	1.05591	0.0305546
Syngr3	ENSMUSG00000007021	388.274	1.05271	0.0457586
Pantr1	ENSMUSG00000060424	343.78	1.04361	0.0101832
Atp5g1	ENSMUSG00000006057	529.652	1.0416	0.00280426
Ttc9b	ENSMUSG00000007944	240.624	1.03582	0.0108061
Prdx5	ENSMUSG00000024953	463.014	1.03175	0.0347144
Erc1	ENSMUSG00000030172	883.631	1.02858	0.0443525
Bex3	ENSMUSG00000046432	602.732	1.0262	0.000199525
Ppp5c	ENSMUSG00000003099	298.88	1.01939	0.0325755
Psmb6	ENSMUSG00000018286	522.604	1.01637	0.0181136
Syn1	ENSMUSG00000037217	3943	1.01457	0.0366592
Yars	ENSMUSG00000028811	432.708	1.01279	0.0129579
Tceal5	ENSMUSG00000054034	332.964	1.0112	0.018004
Arf3	ENSMUSG00000051853	3332.88	1.00146	0.0235714
Uqcrc1	ENSMUSG00000025651	428.56	1.00018	0.0249127
Gm33051	ENSMUSG00000104444	189.741	0.999061	0.0371808
Gnaz	ENSMUSG00000040009	787.3	0.997594	0.00715366
Syngr1	ENSMUSG00000022415	670.034	0.990989	0.0224837
Rpl22l1	ENSMUSG00000039221	246.617	0.98818	0.0225668
Plppr4	ENSMUSG00000044667	1083.75	0.9824	0.027578
Cdk16	ENSMUSG00000031065	1283.88	0.971646	0.000944316
Usp14	ENSMUSG00000047879	716.026	0.970377	0.0243631
Ndufs1	ENSMUSG00000025968	617.176	0.964403	0.026308
Prrt1	ENSMUSG00000015476	550.801	0.959742	0.0402312
Acat1	ENSMUSG00000032047	968.689	0.958676	0.0116264
Asap1	ENSMUSG00000022377	1006.92	0.956759	0.0463954
Csnk1e	ENSMUSG00000022433	730.656	0.955321	0.0235714
Gm12999	ENSMUSG00000087352	477.164	0.949838	0.0193306
Ppp2r2b	ENSMUSG00000024500	1086.36	0.942213	0.0313919
Nap1l5	ENSMUSG00000055430	1514.3	0.936123	0.00492748
Btbd10	ENSMUSG00000038187	348.215	0.932469	0.0403014
Nsg1	ENSMUSG00000029126	707.72	0.922182	0.00328638
Snrpn	ENSMUSG00000102252	1356.38	0.914429	0.0465956
Basp1	ENSMUSG00000045763	2095.34	0.908075	0.0479539
Selenow	ENSMUSG00000041571	1549	0.906216	0.0154639
Cadps2	ENSMUSG00000017978	531.439	0.905522	0.0406019
Snap91	ENSMUSG00000033419	2023.36	0.905081	0.0217777
Rab15	ENSMUSG00000021062	352.042	0.895967	0.0415473
Foxp1	ENSMUSG00000030067	744.086	0.894056	0.0455594
Chd3	ENSMUSG00000018474	1345.33	0.893261	0.0015215
Idh3g	ENSMUSG00000002010	412.629	0.893073	0.0471227
Psma1	ENSMUSG00000030751	520.123	0.892544	0.0255761
Tanc2	ENSMUSG00000053580	1195.25	0.880836	0.0133018
Gm16740	ENSMUSG00000097167	480.454	0.878686	0.0463954
Copg1	ENSMUSG00000030058	950.053	0.877325	0.0252327
Stk16	ENSMUSG00000026201	785.947	0.8717	0.024076
Lrrtm1	ENSMUSG00000060780	369.748	0.868717	0.0455594
Uchl1	ENSMUSG00000029223	1446.3	0.86627	0.0235714
Arhgap20	ENSMUSG00000053199	1132.71	0.853806	0.0494538
Ndufab1	ENSMUSG00000030869	257.264	0.853388	0.0455594
Rabgap1	ENSMUSG00000035437	721.954	0.850657	0.00155772
Slc25a11	ENSMUSG00000014606	394.018	0.843678	0.0351348
Mllt11	ENSMUSG00000053192	1603.18	0.843659	0.0242998
Apba1	ENSMUSG00000024897	745.812	0.837593	0.0327612
Abr	ENSMUSG00000017631	1343.34	0.835441	0.00776578
Ppia	ENSMUSG00000071866	2168.97	0.827824	0.020671
Atp5a1	ENSMUSG00000025428	4797.45	0.825853	0.00383011
Dclk1	ENSMUSG00000027797	5826.84	0.823062	0.045401
Nav3	ENSMUSG00000020181	1293.73	0.812748	0.0270879
Calm3	ENSMUSG00000019370	2592.94	0.812124	0.0285625
Klhdc10	ENSMUSG00000029775	928.456	0.805728	0.0225168
Txn1	ENSMUSG00000028367	559.212	0.805356	0.0235714
Atp6v1a	ENSMUSG00000052459	2211.69	0.785236	0.0172404
Ncdn	ENSMUSG00000028833	1893.99	0.76261	0.0313919
Bex2	ENSMUSG00000042750	1148.65	0.760607	0.0122481
Ywhaz	ENSMUSG00000022285	6528.91	0.759032	0.0333804
Rnf187	ENSMUSG00000020496	773.568	0.737112	0.0311399
Psmd8	ENSMUSG00000030591	664.036	0.68681	0.0393656
Gdi1	ENSMUSG00000015291	5255.53	0.67956	0.0123246
Ttc3	ENSMUSG00000040785	5091.59	0.666843	0.0447534
Actr1b	ENSMUSG00000037351	1340.82	0.645124	0.0471227
Rrp1	ENSMUSG00000061032	1221.41	0.638956	0.0320755
Akr1a1	ENSMUSG00000028692	1166.83	0.618815	0.0324426
Mapk9	ENSMUSG00000020366	1221.26	0.612701	0.0418097
Nudt4	ENSMUSG00000020029	2468.44	-0.568552	0.0453646
Gnb4	ENSMUSG00000027669	1181.63	-0.618128	0.0210769
Hipk2	ENSMUSG00000061436	1949.28	-0.623893	0.0297961
Klf13	ENSMUSG00000052040	1519.42	-0.625016	0.0366592
Zeb2	ENSMUSG00000026872	5733.59	-0.626107	0.0111623
Dscam	ENSMUSG00000050272	1636.39	-0.647779	0.0140861
Sulf2	ENSMUSG00000006800	4317.46	-0.649506	0.0486603
Papola	ENSMUSG00000021111	1293.99	-0.65031	0.0325755
Cd47	ENSMUSG00000055447	3023.43	-0.677368	0.0402441
Elavl3	ENSMUSG00000003410	2116.13	-0.682433	0.0250054
Ccdc47	ENSMUSG00000078622	1702.53	-0.683611	0.0225668
Dbi	ENSMUSG00000026385	2678.16	-0.689295	0.0383148
Smurf2	ENSMUSG00000018363	711.709	-0.693204	0.0334295
Atp8a1	ENSMUSG00000037685	1194.63	-0.697216	0.00774798
Bpgm	ENSMUSG00000038871	1225.09	-0.704507	0.033929
Cacng4	ENSMUSG00000020723	2782.89	-0.708044	0.0235454
Ssr3	ENSMUSG00000027828	2564.84	-0.708215	0.0494356
Impad1	ENSMUSG00000066324	2385.59	-0.714449	0.0193306
Ncam1	ENSMUSG00000039542	3404.77	-0.715319	0.0472514
Lrrc8b	ENSMUSG00000070639	1834.95	-0.719775	0.00526985
Man1a2	ENSMUSG00000008763	1197.19	-0.719811	0.0163262
Tnr	ENSMUSG00000015829	9572.81	-0.720613	0.0350089
Slc25a51	ENSMUSG00000045973	628.166	-0.72287	0.0347553
Trip4	ENSMUSG00000032386	461.723	-0.726608	0.033226
Tulp4	ENSMUSG00000034377	903.067	-0.727349	0.0380857
Pik3c2a	ENSMUSG00000030660	677.207	-0.729245	0.033929
Klhl2	ENSMUSG00000031605	1487.76	-0.73949	0.0155526
Jmy	ENSMUSG00000021690	1507.82	-0.745782	0.0420091
Sh3glb1	ENSMUSG00000037062	2384.47	-0.746168	0.0226563
Lrrc58	ENSMUSG00000034158	2537.4	-0.752638	0.0265129
Tnfrsf21	ENSMUSG00000023915	1299.43	-0.763532	0.0292482
Golga7	ENSMUSG00000015341	1624.21	-0.764783	0.012132
Rdx	ENSMUSG00000032050	1300.78	-0.765794	0.0333602
Rnf114	ENSMUSG00000006418	528.569	-0.766364	0.0388585
Map4k5	ENSMUSG00000034761	626.709	-0.767305	0.0173878
Fkbp9	ENSMUSG00000029781	489.405	-0.77107	0.0214741
Itch	ENSMUSG00000027598	1053.34	-0.771978	0.031922
Abhd2	ENSMUSG00000039202	2499.21	-0.774202	0.0346011
Sema5a	ENSMUSG00000022231	4238.56	-0.776079	0.0101832
Zkscan1	ENSMUSG00000029729	2106.4	-0.783784	0.0418346
Picalm	ENSMUSG00000039361	1965.23	-0.783904	0.00153146
Tmeff1	ENSMUSG00000028347	821.422	-0.784166	0.0194736
Atp2c1	ENSMUSG00000032570	1052.78	-0.789771	0.0467598
Gpd1	ENSMUSG00000023019	729.166	-0.792432	0.0235714
Wipf1	ENSMUSG00000075284	836.051	-0.795019	0.0297154
Tab2	ENSMUSG00000015755	1248.23	-0.799765	0.0182722
Jmjd1c	ENSMUSG00000037876	1588.15	-0.803714	0.0323749
Strn	ENSMUSG00000024077	4206.22	-0.807941	0.0363148
Tnrc6b	ENSMUSG00000047888	1654.17	-0.811956	0.0351348
Rab8b	ENSMUSG00000036943	1251.46	-0.813332	0.0328727
Cdh10	ENSMUSG00000022321	440.963	-0.815171	0.0474349
Tgfa	ENSMUSG00000029999	1629.33	-0.819849	0.0172404
Gnptab	ENSMUSG00000035311	1334.78	-0.820488	0.0315214
Ank3	ENSMUSG00000069601	4639.14	-0.82343	0.00872683
Rhob	ENSMUSG00000054364	1586.89	-0.823733	0.0203732
1810014B01Rik	ENSMUSG00000097412	981.94	-0.82377	0.0211069
Zfp652	ENSMUSG00000075595	748.758	-0.824872	0.0146602
Ktn1	ENSMUSG00000021843	1312.77	-0.827765	0.0279796
Itgav	ENSMUSG00000027087	1155.29	-0.830404	0.0493765
Canx	ENSMUSG00000020368	2934.39	-0.83221	0.0153967
Syt11	ENSMUSG00000068923	5532.8	-0.846135	0.0133687
Bin1	ENSMUSG00000024381	1235.38	-0.846426	0.0101869
Gm11583	ENSMUSG00000084936	211.073	-0.85627	0.0474349
Gpm6b	ENSMUSG00000031342	4861.79	-0.857577	0.00523393
Exoc6b	ENSMUSG00000033769	964.313	-0.860396	0.018179
Pogk	ENSMUSG00000040596	852.043	-0.867908	0.00872683
Vcan	ENSMUSG00000021614	1949.38	-0.872849	0.0271516
Tbl1xr1	ENSMUSG00000027630	1147.33	-0.877028	0.0245891
Tecr	ENSMUSG00000031708	1183.4	-0.878327	0.0214828
Zfp800	ENSMUSG00000039841	251.859	-0.880425	0.0397226
Hist1h2bc	ENSMUSG00000018102	322.175	-0.881814	0.0321969
Serinc5	ENSMUSG00000021703	2369.49	-0.886292	0.0140861
Manea	ENSMUSG00000040520	743.341	-0.887318	0.025846
Daam1	ENSMUSG00000034574	962.391	-0.88823	0.0434622
Ddit4	ENSMUSG00000020108	698.802	-0.88946	0.0285625
Lmbrd1	ENSMUSG00000073725	851.25	-0.890927	0.0453646
Rap2c	ENSMUSG00000050029	733.179	-0.891513	0.0313919
Neo1	ENSMUSG00000032340	2078.42	-0.89513	0.0163782
Fmnl2	ENSMUSG00000036053	2077.44	-0.896638	0.00327111
Dusp7	ENSMUSG00000053716	649.348	-0.897157	0.0484694
Sc5d	ENSMUSG00000032018	571.904	-0.900645	0.0030059
Gm12758	ENSMUSG00000085105	441.66	-0.900847	0.0250054
Ttyh1	ENSMUSG00000030428	2957.27	-0.903663	0.0257951
Etv6	ENSMUSG00000030199	499.546	-0.904202	0.0167786
Lamp2	ENSMUSG00000016534	784.566	-0.912993	0.00851801
Vamp3	ENSMUSG00000028955	1135.29	-0.923031	0.0163708
Gm42418	ENSMUSG00000098178	44059.6	-0.925991	0.0346169
Scarb2	ENSMUSG00000029426	2427.94	-0.927195	0.00274434
9930021J03Rik	ENSMUSG00000046138	807.675	-0.92742	0.0263698
Pigq	ENSMUSG00000025728	387.092	-0.9308	0.0316406
Hspa5	ENSMUSG00000026864	1481.18	-0.931453	0.00759297
E2f3	ENSMUSG00000016477	339.99	-0.932384	0.0434994
Erbin	ENSMUSG00000021709	1356.75	-0.933105	0.00579076
Chd6	ENSMUSG00000057133	774.819	-0.94092	0.00856372
Wnk1	ENSMUSG00000045962	2722.02	-0.941619	0.00872683
Mageh1	ENSMUSG00000047238	391.992	-0.944911	0.0123246
Itgb8	ENSMUSG00000025321	1629.02	-0.948656	0.0198261
Ado	ENSMUSG00000057134	1308.27	-0.949081	0.0344685
Crebrf	ENSMUSG00000048249	339.518	-0.95373	0.0198595
Tmem163	ENSMUSG00000026347	1079.2	-0.954211	0.0447534
Slc22a23	ENSMUSG00000038267	1859.36	-0.956183	0.0305195
Tmcc3	ENSMUSG00000020023	937.731	-0.9564	0.020671
Rab33b	ENSMUSG00000027739	521.019	-0.961885	0.03726
Mgat5	ENSMUSG00000036155	665.648	-0.9621	0.0120872
Tnrc6a	ENSMUSG00000052707	620.12	-0.962295	0.007345
Myo6	ENSMUSG00000033577	572.43	-0.962579	0.0140861
Ttc14	ENSMUSG00000027677	315.228	-0.96749	0.0272154
Prxl2c	ENSMUSG00000021482	240.227	-0.973112	0.0383788
Pdia6	ENSMUSG00000020571	369.855	-0.973813	0.0350714
Gm38039	ENSMUSG00000103719	297.552	-0.978331	0.0203031
Slc48a1	ENSMUSG00000081534	367.025	-0.979291	0.0333602
Aplp1	ENSMUSG00000006651	4720.45	-0.985116	0.00728188
Agbl5	ENSMUSG00000029165	523.166	-0.98729	0.0351348
Naa15	ENSMUSG00000063273	832.266	-0.987995	0.0225668
Hipk3	ENSMUSG00000027177	532.59	-0.988612	0.0379782
Rfx7	ENSMUSG00000037674	1589.7	-0.989405	0.0163106
Crat	ENSMUSG00000026853	241.569	-0.993945	0.0313919
Ptn	ENSMUSG00000029838	5099.24	-0.994664	0.0132913
Nin	ENSMUSG00000021068	349.796	-1.00029	0.0187705
Unc5c	ENSMUSG00000059921	821.125	-1.00465	0.026588
Mobp	ENSMUSG00000032517	21572.5	-1.00625	0.00921943
Thap2	ENSMUSG00000020137	477.213	-1.01299	0.0395244
Dnajc3	ENSMUSG00000022136	496.392	-1.01442	0.00237794
Fnbp1	ENSMUSG00000075415	1258.73	-1.01443	0.017032
Prpf38b	ENSMUSG00000027881	310.919	-1.01502	0.0391525
Arhgef10	ENSMUSG00000071176	1161.78	-1.01824	0.0225668
Atp11a	ENSMUSG00000031441	438.336	-1.01994	0.0103643
Chpt1	ENSMUSG00000060002	1124.12	-1.02251	0.00429383
Rhog	ENSMUSG00000073982	386.093	-1.026	0.0256059
Vezt	ENSMUSG00000036099	296.56	-1.03343	0.00872683
Rcbtb1	ENSMUSG00000035469	920.538	-1.03757	0.0214037
	ENSMUSG00000106106	3780.33	-1.04121	0.0477881
Rap1a	ENSMUSG00000068798	2393.93	-1.04127	0.00872683
Lats2	ENSMUSG00000021959	215.424	-1.04471	0.0346011
Mex3c	ENSMUSG00000037253	454.179	-1.04682	0.0235714
Hsp90b1	ENSMUSG00000020048	2706.33	-1.04751	0.00162294
Morc2a	ENSMUSG00000034543	334.39	-1.05005	0.0255761
Plekhb1	ENSMUSG00000030701	1671.92	-1.05063	0.00715366
Nav2	ENSMUSG00000052512	1244.75	-1.05236	0.00507699
Itgb1	ENSMUSG00000025809	1110.91	-1.05551	0.020671
Gpr37l1	ENSMUSG00000026424	544.549	-1.05791	0.0211379
Ost4	ENSMUSG00000038803	574.805	-1.0613	0.0225668
Pmepa1	ENSMUSG00000038400	758.353	-1.06146	0.00449073
Tsc1	ENSMUSG00000026812	251.189	-1.06746	0.0276973
Gatc	ENSMUSG00000029536	661.004	-1.07072	0.0336175
Elk4	ENSMUSG00000026436	371.344	-1.07242	0.00446531
Lims2	ENSMUSG00000024395	1325.2	-1.07338	0.00579076
Kmt5a	ENSMUSG00000049327	707.508	-1.07343	0.00872683
Kcna1	ENSMUSG00000047976	1042.17	-1.07364	0.000103024
Rin2	ENSMUSG00000001768	500.742	-1.07646	0.00118226
Degs1	ENSMUSG00000038633	1254.87	-1.07697	0.00339595
2610021A01Rik	ENSMUSG00000091474	396.544	-1.0773	0.00785034
Qk	ENSMUSG00000062078	15880.4	-1.07737	0.006858
Lrp6	ENSMUSG00000030201	674.948	-1.07855	0.0313919
Wscd1	ENSMUSG00000020811	1041.58	-1.08948	0.0253955
Kdm7a	ENSMUSG00000042599	614.572	-1.08994	0.0245891
Cep120	ENSMUSG00000048799	359.79	-1.093	0.0258151
Slc30a7	ENSMUSG00000054414	192.675	-1.09764	0.0225168
Csrp1	ENSMUSG00000026421	959.223	-1.10266	0.0125419
Prox1	ENSMUSG00000010175	582.936	-1.103	0.031922
Sept4	ENSMUSG00000020486	1228.97	-1.1061	0.00238629
Foxn3	ENSMUSG00000033713	1417.8	-1.10804	0.00143073
Lrch3	ENSMUSG00000022801	247.635	-1.1124	0.0181898
Usp54	ENSMUSG00000034235	994.995	-1.11517	0.000485415
Slc30a5	ENSMUSG00000021629	254.004	-1.11522	0.0251576
Slc49a4	ENSMUSG00000022848	497.133	-1.11975	0.0037102
Lrrn1	ENSMUSG00000034648	2528.87	-1.12972	1.66e-06
Tmcc2	ENSMUSG00000042066	326.711	-1.12984	0.0103643
Slc35b2	ENSMUSG00000037089	251.574	-1.13065	0.0378305
Lrrc61	ENSMUSG00000073096	401.469	-1.13093	0.0140673
Ralgds	ENSMUSG00000026821	1381.16	-1.13227	0.000160592
Ccp110	ENSMUSG00000033904	701.859	-1.13272	0.0040366
Otud7b	ENSMUSG00000038495	1660.95	-1.13516	0.00274434
Tmed5	ENSMUSG00000063406	969.601	-1.13793	0.00566986
Cd9	ENSMUSG00000030342	2160.55	-1.14018	0.0101329
Erp44	ENSMUSG00000028343	353.473	-1.1412	0.0336175
Lamp1	ENSMUSG00000031447	4573.91	-1.14256	0.00135576
Desi1	ENSMUSG00000022472	1110.29	-1.14696	0.0120872
Ago3	ENSMUSG00000028842	1365.1	-1.14751	0.000636348
Igsf11	ENSMUSG00000022790	846.785	-1.15004	0.0132913
Cldnd1	ENSMUSG00000022744	786.26	-1.16779	0.013589
Ell2	ENSMUSG00000001542	882.787	-1.17162	0.0100421
Pkn2	ENSMUSG00000004591	441.586	-1.17589	0.000784511
Mtmr2	ENSMUSG00000031918	1073.26	-1.17687	0.000309284
Il1rap	ENSMUSG00000022514	804.424	-1.17811	0.00872683
Wwp1	ENSMUSG00000041058	807.056	-1.18583	0.0146415
Tpst1	ENSMUSG00000034118	353.899	-1.18616	0.0285625
Ptch1	ENSMUSG00000021466	413.539	-1.18654	0.0210306
Bmi1	ENSMUSG00000026739	565.373	-1.18819	0.0226563
Decr1	ENSMUSG00000028223	111.892	-1.1896	0.0457586
Hepacam	ENSMUSG00000046240	945.617	-1.19498	0.0417955
Sesn1	ENSMUSG00000038332	378.243	-1.20062	0.0293404
Cpox	ENSMUSG00000022742	792.86	-1.20869	0.0328086
Npc1	ENSMUSG00000024413	1045.67	-1.20973	0.00621237
Inppl1	ENSMUSG00000032737	446.188	-1.21257	0.000409252
Cebpg	ENSMUSG00000056216	545.771	-1.21304	0.0441877
H13	ENSMUSG00000019188	122.266	-1.21333	0.0391525
Gm16350	ENSMUSG00000090024	126.845	-1.21966	0.0333602
Fbxo32	ENSMUSG00000022358	247.261	-1.22409	0.0225668
Steap2	ENSMUSG00000015653	323.933	-1.22411	0.0216269
Usp6nl	ENSMUSG00000039046	640.823	-1.22415	0.0111623
Nup210	ENSMUSG00000030091	238.043	-1.22577	0.0246949
1700060J05Rik	ENSMUSG00000084970	352.858	-1.22684	0.00449073
Txndc16	ENSMUSG00000021830	1295.1	-1.23307	0.00017047
Cisd2	ENSMUSG00000028165	863.584	-1.2378	0.0225668
Dscaml1	ENSMUSG00000032087	435.67	-1.23805	0.000564068
Slc35a5	ENSMUSG00000022664	571.97	-1.24553	0.011258
Tmem60	ENSMUSG00000045435	286.458	-1.25143	0.00017047
Dis3	ENSMUSG00000033166	206.917	-1.25363	0.012223
Kcna6	ENSMUSG00000038077	461.544	-1.25408	0.0116264
Jam3	ENSMUSG00000031990	685.118	-1.2551	0.00774798
Hcfc2	ENSMUSG00000020246	327.885	-1.25518	0.00352409
Efcab14	ENSMUSG00000034210	2070.74	-1.25604	0.00135576
Anln	ENSMUSG00000036777	712.797	-1.25777	0.0225668
Slc2a1	ENSMUSG00000028645	178.36	-1.25931	0.0364169
Eogt	ENSMUSG00000035245	177.075	-1.26005	0.0225668
Atp1b3	ENSMUSG00000032412	757.681	-1.26013	0.0037102
Cdk19	ENSMUSG00000038481	961.836	-1.26146	0.000715094
Slc38a2	ENSMUSG00000022462	839.845	-1.2632	0.0128297
Tmeff2	ENSMUSG00000026109	2788.82	-1.26844	0.00143256
Adi1	ENSMUSG00000020629	561.224	-1.26912	4.84e-06
Atg5	ENSMUSG00000038160	250.741	-1.26953	0.0447534
Gna12	ENSMUSG00000000149	735.232	-1.2758	0.0295684
Kdm6b	ENSMUSG00000018476	815.88	-1.28492	0.0261269
Pgap1	ENSMUSG00000073678	682.126	-1.28517	0.00486408
Npat	ENSMUSG00000033054	533.402	-1.28973	0.00108614
Ptprd	ENSMUSG00000028399	4210.36	-1.29749	0.00017047
Zhx2	ENSMUSG00000071757	187.676	-1.3044	0.0203372
Nfasc	ENSMUSG00000026442	12668.3	-1.30609	0.00433634
Dhcr24	ENSMUSG00000034926	1051.56	-1.30663	0.00838728
Atp6v0a2	ENSMUSG00000038023	659.957	-1.30993	0.0184878
Stard3nl	ENSMUSG00000003062	163.896	-1.31017	0.0284905
Tcf7l2	ENSMUSG00000024985	978.734	-1.31517	0.0470651
Dock10	ENSMUSG00000038608	1175.72	-1.32087	0.000784156
Ptpdc1	ENSMUSG00000038042	487.4	-1.32422	0.000372419
Yipf6	ENSMUSG00000047694	949.112	-1.32432	2.42e-06
Reep3	ENSMUSG00000019873	1204.25	-1.3254	0.00785034
NA	ENSMUSG00000051107	654.694	-1.32567	0.0148508
Agpat4	ENSMUSG00000023827	765.967	-1.32653	0.0111623
Heg1	ENSMUSG00000075254	225.607	-1.33088	0.0120872
Pag1	ENSMUSG00000027508	354.087	-1.33106	0.00486408
Ctso	ENSMUSG00000028015	217.746	-1.33468	0.0234698
Lamc1	ENSMUSG00000026478	449.99	-1.3387	0.00373391
Gpr17	ENSMUSG00000052229	6267.89	-1.34059	0.000944316
Ypel2	ENSMUSG00000018427	622.138	-1.34146	0.0181898
Plxnb2	ENSMUSG00000036606	202.464	-1.3418	0.0406019
Man1a	ENSMUSG00000003746	1010.01	-1.34653	0.0130969
Ddr1	ENSMUSG00000003534	397.081	-1.34891	0.0350111
Cdr1	ENSMUSG00000090546	1198.86	-1.35166	0.00143256
Alg14	ENSMUSG00000039887	287.899	-1.35378	0.0303962
Uba6	ENSMUSG00000035898	324.45	-1.35476	0.0498136
Tmx3	ENSMUSG00000024614	493.601	-1.35585	0.00811665
Gm42457	ENSMUSG00000105339	421.145	-1.35812	0.00146401
Plekha1	ENSMUSG00000040268	2626.79	-1.36471	0.00687551
Smad7	ENSMUSG00000025880	358.883	-1.36859	0.04603
Btbd7	ENSMUSG00000041702	381.811	-1.37057	0.0102739
Pip4k2a	ENSMUSG00000026737	1421.81	-1.3714	9.74e-05
Tet2	ENSMUSG00000040943	420.248	-1.37429	0.00072084
Sypl	ENSMUSG00000020570	740.64	-1.37485	1.87e-06
Slc12a2	ENSMUSG00000024597	2138.16	-1.37515	0.000325925
Magt1	ENSMUSG00000031232	256.328	-1.37666	0.003869
Rell1	ENSMUSG00000047881	294.845	-1.38053	0.0386939
Tmco3	ENSMUSG00000038497	197.976	-1.38088	0.0148508
Plcl1	ENSMUSG00000038349	514.467	-1.38939	1.46e-06
Gprc5b	ENSMUSG00000008734	356.092	-1.39056	0.00507699
Timp3	ENSMUSG00000020044	470.586	-1.3955	0.00133839
Adam19	ENSMUSG00000011256	392.888	-1.39756	0.03726
Ugt8a	ENSMUSG00000032854	9158.28	-1.40264	0.000740788
Plxnb3	ENSMUSG00000031385	498.038	-1.40667	0.0391525
Stard9	ENSMUSG00000033705	125.507	-1.41328	0.0334903
Rcn1	ENSMUSG00000005973	383.609	-1.41549	0.00468793
Mis12	ENSMUSG00000040599	300.153	-1.42153	0.0158464
Fa2h	ENSMUSG00000033579	2901.89	-1.42358	0.00706458
Mfsd14b	ENSMUSG00000038212	359.287	-1.42372	0.00256837
Hhip	ENSMUSG00000064325	403.728	-1.42396	0.00521261
Rnf13	ENSMUSG00000036503	2197.14	-1.43073	0.00122921
Rest	ENSMUSG00000029249	226.542	-1.43833	0.0455594
Pacs2	ENSMUSG00000021143	2602.75	-1.44515	0.000391778
Kcnj10	ENSMUSG00000044708	2488.39	-1.45512	0.00234269
Cd81	ENSMUSG00000037706	4628.8	-1.45725	0.000122773
Lhfpl2	ENSMUSG00000045312	566.201	-1.46086	0.00528048
Pcdh9	ENSMUSG00000055421	2925.3	-1.46727	1.91e-05
Zfp26	ENSMUSG00000063108	500.35	-1.46753	0.00872683
Arhgap29	ENSMUSG00000039831	162.157	-1.46757	0.0415193
Lgi3	ENSMUSG00000033595	830.271	-1.47221	0.0056032
Armt1	ENSMUSG00000061759	194.172	-1.47471	0.0127314
Gm37494	ENSMUSG00000108621	695.191	-1.48001	0.013589
Tmem131	ENSMUSG00000026116	807.287	-1.48193	0.000791278
Ano4	ENSMUSG00000035189	423.447	-1.48381	0.000371146
Scd2	ENSMUSG00000025203	8911.28	-1.48394	0.000630336
Nkain1	ENSMUSG00000078532	131.138	-1.48447	0.0352949
Ndrg1	ENSMUSG00000005125	471.121	-1.48763	0.00116344
Elovl5	ENSMUSG00000032349	659.796	-1.48798	0.00367882
Adam17	ENSMUSG00000052593	393.252	-1.49144	0.000309284
Gal3st1	ENSMUSG00000049721	199.426	-1.49154	0.0278344
Gpr62	ENSMUSG00000091735	259.962	-1.49333	0.00207078
Wdfy2	ENSMUSG00000014547	299.159	-1.50102	0.000122773
Tppp3	ENSMUSG00000014846	197.354	-1.50185	0.0285625
Adam12	ENSMUSG00000054555	380.535	-1.50871	0.00133839
Slc44a1	ENSMUSG00000028412	6942.82	-1.51102	8.29e-05
Clic4	ENSMUSG00000037242	1140.94	-1.51532	0.0132913
Lrif1	ENSMUSG00000056260	173.729	-1.5235	0.0240208
Elovl7	ENSMUSG00000021696	1066.92	-1.52696	0.0225668
Scd1	ENSMUSG00000037071	346.184	-1.532	0.0104477
Pon2	ENSMUSG00000032667	459.388	-1.53241	0.0121322
Zfp809	ENSMUSG00000057982	231.776	-1.53794	0.0225168
Sema4d	ENSMUSG00000021451	1663.78	-1.54208	0.000288456
Gstm7	ENSMUSG00000004035	109.634	-1.54434	0.0299133
Ttyh2	ENSMUSG00000034714	524.679	-1.54557	0.000353594
Endod1	ENSMUSG00000037419	521.007	-1.55062	0.00759297
Cxcl12	ENSMUSG00000061353	216.943	-1.55367	0.00476039
Opalin	ENSMUSG00000050121	536.408	-1.55977	0.00245526
Atp6v0e	ENSMUSG00000015575	258.121	-1.56828	0.000734352
Abca2	ENSMUSG00000026944	1090.01	-1.57147	0.000372419
Lrrc8c	ENSMUSG00000054720	558.423	-1.57347	3.39e-06
Leprot	ENSMUSG00000035212	361.565	-1.57654	0.00437823
Cdyl	ENSMUSG00000059288	210.725	-1.5972	0.00470765
Zmpste24	ENSMUSG00000043207	326.118	-1.59934	0.00872683
NA	ENSMUSG00000092267	1373.5	-1.60133	0.0325755
Gpr37	ENSMUSG00000039904	678.636	-1.60332	0.0235714
Gm44471	ENSMUSG00000104729	166.604	-1.61261	0.0155851
Reep6	ENSMUSG00000035504	122.466	-1.62061	0.0402312
Tspan2	ENSMUSG00000027858	14872.2	-1.62272	0.0011027
Rnf130	ENSMUSG00000020376	402.462	-1.62317	0.000734352
Selenop	ENSMUSG00000064373	420.754	-1.62671	0.00352409
Hist1h1a	ENSMUSG00000049539	58.241	-1.62715	0.047939
Meg3	ENSMUSG00000021268	2453.6	-1.63225	0.0260442
Sass6	ENSMUSG00000027959	131.857	-1.64163	0.0472771
Elovl1	ENSMUSG00000006390	355.321	-1.64304	0.031922
Mog	ENSMUSG00000076439	2349.15	-1.65031	0.00921943
Zfp236	ENSMUSG00000041258	274.553	-1.65409	0.0371808
Gm17035	ENSMUSG00000091479	190.157	-1.66161	0.00439182
Tpp1	ENSMUSG00000030894	660.389	-1.66166	9.68e-06
Ift43	ENSMUSG00000007867	80.445	-1.66546	0.0257951
Zfp141	ENSMUSG00000092416	122.435	-1.66635	0.0111623
Timm21	ENSMUSG00000024645	69.8491	-1.67618	0.0301753
Cers2	ENSMUSG00000015714	1768.35	-1.67625	0.000782372
Tmem229a	ENSMUSG00000048022	790.641	-1.67878	0.00024772
Mgp	ENSMUSG00000030218	252.541	-1.68364	0.00977184
Tmem123	ENSMUSG00000050912	368.232	-1.68528	0.00339595
Tspan14	ENSMUSG00000037824	58.1972	-1.68948	0.036299
Bcap31	ENSMUSG00000002015	267.49	-1.69017	0.00120287
Ltbp3	ENSMUSG00000024940	193.262	-1.69221	0.00339595
Atad2	ENSMUSG00000022360	111.27	-1.69295	0.0316758
Sh3gl3	ENSMUSG00000030638	574.306	-1.69728	0.00107674
Zfp229	ENSMUSG00000061544	71.5119	-1.69763	0.01945
Lpar1	ENSMUSG00000038668	1220.84	-1.71602	0.000626664
Plekhh1	ENSMUSG00000060716	983.224	-1.71704	0.00010061
Car2	ENSMUSG00000027562	1031.58	-1.72438	0.00889331
Zfp560	ENSMUSG00000045519	190.499	-1.73492	0.0338387
Tmem88b	ENSMUSG00000073680	1983.08	-1.73839	9.37e-05
Gpr155	ENSMUSG00000041762	1040.34	-1.74325	4.33e-05
Frmd4b	ENSMUSG00000030064	251.298	-1.75037	0.000715094
Fut10	ENSMUSG00000046152	95.1777	-1.75211	0.0455594
Ints6l	ENSMUSG00000035967	55.9708	-1.75854	0.0380857
Evi2a	ENSMUSG00000078771	217.301	-1.7691	0.0350111
Pigc	ENSMUSG00000026698	90.7871	-1.77367	0.0496641
Iqck	ENSMUSG00000073856	140.838	-1.78078	0.00180928
Cryab	ENSMUSG00000032060	1364.16	-1.7995	0.000359059
Pigh	ENSMUSG00000021120	339.077	-1.80514	0.00254515
Mag	ENSMUSG00000036634	1202.36	-1.80608	0.000888096
Enpp2	ENSMUSG00000022425	7755.63	-1.81387	1.06e-05
Rtn4ip1	ENSMUSG00000019864	121.207	-1.81628	0.0327612
Ermn	ENSMUSG00000026830	3054.57	-1.82123	0.00373391
S1pr5	ENSMUSG00000045087	356.158	-1.82274	0.0482428
Malat1	ENSMUSG00000092341	10827.9	-1.82732	0.00872683
Atp7a	ENSMUSG00000033792	122.135	-1.82991	0.0293556
Atxn7	ENSMUSG00000021738	200.989	-1.83292	0.00143256
Pprc1	ENSMUSG00000055491	136.69	-1.83723	0.0361515
Zscan29	ENSMUSG00000050619	284.08	-1.84015	0.011931
Slc7a10	ENSMUSG00000030495	118.932	-1.84285	0.000146553
Mlh1	ENSMUSG00000032498	122.911	-1.84361	0.0288945
Litaf	ENSMUSG00000022500	259.816	-1.84738	0.000372419
Plp1	ENSMUSG00000031425	78623.5	-1.85416	0.000234457
Clmn	ENSMUSG00000021097	318.937	-1.86589	0.000294926
Tmem170	ENSMUSG00000031953	142.003	-1.87131	0.0158464
Zdhhc9	ENSMUSG00000036985	2118.05	-1.90564	4.69e-07
Ldlrad3	ENSMUSG00000048058	303.482	-1.90994	0.0130133
Fign	ENSMUSG00000075324	323.848	-1.92833	7.76e-07
Fam163a	ENSMUSG00000015484	84.0133	-1.93785	0.043852
Cldn11	ENSMUSG00000037625	4231.74	-1.93852	0.000390807
Itga9	ENSMUSG00000039115	306.592	-1.9425	0.00072084
Gm12905	ENSMUSG00000085875	36.8162	-1.94707	0.0494356
Tmem104	ENSMUSG00000045980	178.659	-1.95865	0.0130133
Kctd21	ENSMUSG00000044952	71.7287	-1.96008	0.0331395
P3h2	ENSMUSG00000038168	70.5219	-1.96354	0.018155
Lrp3	ENSMUSG00000001802	397.807	-1.97813	0.00108614
Pclaf	ENSMUSG00000040204	67.471	-1.99202	0.0470651
Itih5	ENSMUSG00000025780	124.802	-1.99274	0.0426452
Fgfr2	ENSMUSG00000030849	554.415	-2.00213	0.000685772
Sall1	ENSMUSG00000031665	179.756	-2.01241	0.00149133
Plod2	ENSMUSG00000032374	269.154	-2.01565	0.0122454
Car14	ENSMUSG00000038526	82.5529	-2.03659	0.00957881
Unc5b	ENSMUSG00000020099	396.03	-2.04027	0.00143256
Apod	ENSMUSG00000022548	984.928	-2.05152	0.000784511
Enpp4	ENSMUSG00000023961	468	-2.07298	2.01e-06
Csrnp1	ENSMUSG00000032515	40.3634	-2.07307	0.0466254
Gm42547	ENSMUSG00000106990	74.58	-2.08992	0.0214741
B3gnt9	ENSMUSG00000069920	204.816	-2.09375	0.00872683
Creb5	ENSMUSG00000053007	487.109	-2.10316	0.000711988
Cdc42ep2	ENSMUSG00000045664	127.865	-2.10566	0.0011536
Gjb1	ENSMUSG00000047797	71.7087	-2.11234	0.0447534
Ppp1r3e	ENSMUSG00000072494	229.232	-2.11979	3.39e-05
Cmtm5	ENSMUSG00000040759	626.389	-2.135	0.00579076
Tmem38b	ENSMUSG00000028420	91.305	-2.14134	0.0221987
Edem2	ENSMUSG00000038312	71.2628	-2.18556	0.00582948
Ston2	ENSMUSG00000020961	187.56	-2.19539	0.000630511
Prcp	ENSMUSG00000061119	136.202	-2.23024	0.00876003
Gm15819	ENSMUSG00000087552	37.5662	-2.23303	0.0225668
Cpm	ENSMUSG00000020183	232.953	-2.23432	0.0225668
Gm26673	ENSMUSG00000097596	209.14	-2.25742	0.0229741
Sspn	ENSMUSG00000030255	97.2082	-2.27776	0.0056032
Lrrc51	ENSMUSG00000064307	53.8718	-2.28926	0.027058
mt-Nd2	ENSMUSG00000064345	359.427	-2.29601	0.0163708
Mal	ENSMUSG00000027375	11719	-2.32909	3.39e-05
Tmem63a	ENSMUSG00000026519	209.339	-2.34975	0.00017047
Dock5	ENSMUSG00000044447	79.7892	-2.35305	0.0451673
Adamts4	ENSMUSG00000006403	1133.07	-2.35432	7.14e-09
Pde8a	ENSMUSG00000025584	189.769	-2.35519	0.00750506
Mcam	ENSMUSG00000032135	293.137	-2.36503	0.000864551
Trf	ENSMUSG00000032554	106.188	-2.36543	0.00449073
Gm42528	ENSMUSG00000107134	104.692	-2.36989	0.00109511
Gm3325	ENSMUSG00000113836	64.0204	-2.4225	0.0412942
Ikbip	ENSMUSG00000019975	71.0298	-2.42523	0.0201299
Gm12827	ENSMUSG00000087228	18.1403	-2.48755	0.0458861
Insc	ENSMUSG00000048782	92.4922	-2.50248	0.00338801
Prrg1	ENSMUSG00000047996	262.99	-2.51081	1.44e-06
Foxj1	ENSMUSG00000034227	32.2523	-2.55377	0.0225668
Efhd1	ENSMUSG00000026255	183.796	-2.59434	0.0132843
Ficd	ENSMUSG00000053334	86.1822	-2.61716	0.000372419
Vangl1	ENSMUSG00000027860	81.5467	-2.65432	0.000553824
Gm30054	ENSMUSG00000114937	23.2224	-2.69838	0.0132475
Rn7sk	ENSMUSG00000065037	297.017	-2.71138	6.18e-07
Cntn2	ENSMUSG00000053024	273.063	-2.78375	2.04e-09
Galnt6	ENSMUSG00000037280	149.862	-2.79979	2.9e-05
C630043F03Rik	ENSMUSG00000084910	21.3614	-2.8642	0.0418097
Spin4	ENSMUSG00000071722	25.16	-2.91162	0.0208855
mt-Cytb	ENSMUSG00000064370	634.925	-2.92402	0.0486603
mt-Nd4	ENSMUSG00000064363	699.932	-2.99718	0.0433239
Smtnl2	ENSMUSG00000045667	67.3087	-3.01421	0.0152432
Acvr1c	ENSMUSG00000026834	62.1387	-3.02975	0.0271516
Hapln2	ENSMUSG00000004894	66.4624	-3.12121	0.0203031
Usb1	ENSMUSG00000031792	62.3598	-3.1841	0.0272319
Kcnj2	ENSMUSG00000041695	145.564	-3.2047	6.09e-06
Pigv	ENSMUSG00000043257	41.2186	-3.2628	0.0491749
Jag1	ENSMUSG00000027276	54.2008	-3.30607	0.0183966
9530059O14Rik	ENSMUSG00000097736	45.0483	-3.3906	0.0203732
Kcna3	ENSMUSG00000047959	35.8955	-3.50196	0.0134168
Yap1	ENSMUSG00000053110	85.9003	-3.52812	0.0037102
Mr1	ENSMUSG00000026471	34.3871	-3.59568	0.042841
Rasgrp3	ENSMUSG00000071042	75.3042	-3.75109	0.00485162
mt-Rnr2	ENSMUSG00000064339	3969.69	-3.86952	0.00535408
mt-Rnr1	ENSMUSG00000064337	1697.89	-3.88725	0.00217643
Clspn	ENSMUSG00000042489	56.273	-3.94083	0.0027593
Lpar6	ENSMUSG00000033446	48.0227	-4.10994	0.0144916
2210411M09Rik	ENSMUSG00000085563	47.6752	-4.13297	1.57e-05
