# Supplementary material for: Environmental enrichment ameliorates perinatal brain injury and promotes functional white matter recovery
Source: Nat Commun. 2020 Feb 19;11:964. doi: 10.1038/s41467-020-14762-7 (PMC7031237; doi:10.1038/s41467-020-14762-7)
Supplement: Supplementary file 6 — Supplementary Dataset 2 [file 41467_2020_14762_MOESM6_ESM.xlsx]

## Sheet: Sheet1
Gene	Ensembl ID	baseMean	log2FoldChange	padj
Vegfc	ENSMUSG00000031520	41.6614	3.86683	0.000144459
Adat1	ENSMUSG00000031949	109.252	3.67493	0.0146255
Nid2	ENSMUSG00000021806	43.2962	2.86953	0.0405221
Cldn10	ENSMUSG00000022132	51.4756	2.82211	0.0312781
1700028J19Rik	ENSMUSG00000038782	23.7315	2.63344	0.0340697
Snx20	ENSMUSG00000031662	29.9738	2.60328	0.0440844
Mc5r	ENSMUSG00000007480	30.6372	2.52765	0.00676435
Epcam	ENSMUSG00000045394	97.2912	2.48967	0.0130539
Mical1	ENSMUSG00000019823	49.3492	2.43716	0.0146194
Ltbp1	ENSMUSG00000001870	427.67	2.4162	5.53e-05
Kalrn	ENSMUSG00000061751	12973.2	2.3264	0.00434729
Pcdhb7	ENSMUSG00000045062	31.4257	2.23676	0.00425835
Sned1	ENSMUSG00000047793	62.2831	2.21697	0.0108391
Slc45a3	ENSMUSG00000026435	70.3769	2.1939	0.00427367
Rdh10	ENSMUSG00000025921	124.639	2.16874	0.00583841
Gm9776	ENSMUSG00000042857	52.5057	2.09705	0.0482572
Kif18a	ENSMUSG00000027115	78.2524	2.09664	0.0308938
Notch2	ENSMUSG00000027878	69.9542	2.04151	0.02696
Sox9	ENSMUSG00000000567	230.637	1.9981	0.00199717
4930570G19Rik	ENSMUSG00000085084	73.2564	1.97319	0.0347254
H2-K1	ENSMUSG00000061232	307.942	1.96231	0.0181453
2810410L24Rik	ENSMUSG00000075389	77.2754	1.90695	0.010002
Dok7	ENSMUSG00000044716	116.022	1.90434	0.0279185
Frrs1	ENSMUSG00000033386	100.108	1.8605	0.0381722
Tgm2	ENSMUSG00000037820	47.6308	1.85141	0.0391749
Bace2	ENSMUSG00000040605	159.72	1.84653	0.00856133
Sgcd	ENSMUSG00000020354	51.3574	1.80819	0.00147496
Gm15956	ENSMUSG00000086935	53.5682	1.79111	0.00956424
D630003M21Rik	ENSMUSG00000037813	32.9282	1.78797	0.047256
Sema5b	ENSMUSG00000052133	824.674	1.77418	0.000978068
Mmp14	ENSMUSG00000000957	117.954	1.77113	0.00227001
Eya2	ENSMUSG00000017897	68.7685	1.75514	0.0347254
Rbm3	ENSMUSG00000031167	667.221	1.75087	2.35e-10
Creld2	ENSMUSG00000023272	146.261	1.73531	0.0442151
Adamts17	ENSMUSG00000058145	83.622	1.71701	0.0367634
Acot1	ENSMUSG00000072949	249.64	1.64944	2.47e-10
Slc44a5	ENSMUSG00000028360	213.149	1.63453	0.00790247
Npas1	ENSMUSG00000001988	70.8832	1.59632	0.0205271
Abca1	ENSMUSG00000015243	362.759	1.59056	0.00113733
Sgms2	ENSMUSG00000050931	129.633	1.58619	0.00848733
Cd276	ENSMUSG00000035914	225.424	1.57182	0.0137541
Mgp	ENSMUSG00000030218	257.565	1.55592	0.0350133
Qsox1	ENSMUSG00000033684	82.2527	1.54226	0.00163275
Mmp2	ENSMUSG00000031740	175.057	1.53461	0.00172247
Tgfb2	ENSMUSG00000039239	184.8	1.5261	0.0212845
Nfil3	ENSMUSG00000056749	149.297	1.52412	0.00380167
Ttc28	ENSMUSG00000033209	298.541	1.5163	0.000369298
Itpr2	ENSMUSG00000030287	1708.43	1.48996	0.000195212
Fgfr3	ENSMUSG00000054252	67.9445	1.48299	0.0430127
Atp11c	ENSMUSG00000062949	152.42	1.46635	0.0297053
Slc6a1	ENSMUSG00000030310	1785.62	1.45749	0.00199091
Cd63	ENSMUSG00000025351	425.169	1.44774	0.00285325
Plagl1	ENSMUSG00000019817	89.7159	1.4477	0.0483515
Slc31a1	ENSMUSG00000066150	572.194	1.41239	0.0151939
Bcan	ENSMUSG00000004892	1951.46	1.3979	0.000636811
Fstl5	ENSMUSG00000034098	157.06	1.39181	0.0286744
Dcbld1	ENSMUSG00000019891	77.3648	1.38871	0.0130539
Plpp3	ENSMUSG00000028517	1385.17	1.38191	0.0178328
Pcdh11x	ENSMUSG00000034755	661.901	1.37255	8.06e-09
Gm15459	ENSMUSG00000100801	365.205	1.37225	0.0336858
Plat	ENSMUSG00000031538	867.471	1.37119	0.00833953
9630013A20Rik	ENSMUSG00000115529	4587.95	1.32764	4.15e-05
Pskh1	ENSMUSG00000048310	208.386	1.32657	0.0391043
Slc12a9	ENSMUSG00000037344	131.024	1.32135	0.0158289
Xpa	ENSMUSG00000028329	224.98	1.3111	0.00105486
Hyal2	ENSMUSG00000010047	80.3299	1.30035	0.0367537
Dpysl4	ENSMUSG00000025478	281.246	1.29962	0.0379585
Pus3	ENSMUSG00000032103	185.25	1.29917	0.00630584
Gm38039	ENSMUSG00000103719	589.325	1.29735	0.000589437
Fancm	ENSMUSG00000055884	116.714	1.2882	0.0484027
Cemip2	ENSMUSG00000024754	848.847	1.28781	0.0231991
Mpzl1	ENSMUSG00000026566	2043.04	1.28438	0.00122138
Gm47210	ENSMUSG00000113647	177.817	1.28406	0.0224722
Prdx4	ENSMUSG00000025289	155.171	1.26296	0.011995
NA	ENSMUSG00000097582	3773.5	1.26145	0.00113671
Gm2a	ENSMUSG00000000594	2330.08	1.2589	0.000209133
Alyref	ENSMUSG00000025134	154.803	1.25791	0.00687443
Nudt16	ENSMUSG00000032565	229.104	1.24864	0.000978068
Hap1	ENSMUSG00000006930	121.603	1.24746	0.00949861
Ikbip	ENSMUSG00000019975	99.6151	1.24128	0.028023
Sppl2b	ENSMUSG00000035206	288.541	1.23407	0.0187444
BC037039	ENSMUSG00000103309	508.237	1.23148	0.000838165
Cdk6	ENSMUSG00000040274	364.592	1.23122	0.0293501
Mfsd2a	ENSMUSG00000028655	959.512	1.2209	0.0242161
Tmem18	ENSMUSG00000043061	431.088	1.21688	0.0286621
Nkx2-2os	ENSMUSG00000086509	125.967	1.21443	0.00563922
Tssc4	ENSMUSG00000045752	306.696	1.21363	0.00611484
Itga9	ENSMUSG00000039115	501.055	1.21291	0.0186026
Sgpl1	ENSMUSG00000020097	304.202	1.21257	0.000850992
1110038B12Rik	ENSMUSG00000092203	65.1418	1.20753	0.00643677
Fat1	ENSMUSG00000070047	1027.15	1.19915	0.0076834
NA	ENSMUSG00000097554	442.802	1.19596	0.0289095
Pcdhgc3	ENSMUSG00000102918	832.778	1.19232	0.0006657
Tapbp	ENSMUSG00000024308	117.256	1.18742	0.0430127
Tnr	ENSMUSG00000015829	17453.2	1.18186	0.00199091
Zscan29	ENSMUSG00000050619	324.391	1.18021	0.00122138
Arsb	ENSMUSG00000042082	5629.01	1.16912	0.00199091
Sema6a	ENSMUSG00000019647	6155.42	1.16461	0.0031954
Trim25	ENSMUSG00000000275	711.537	1.15941	0.00503957
Tmem163	ENSMUSG00000026347	1789.07	1.15576	0.000710835
Fam234a	ENSMUSG00000024187	210.915	1.15362	0.0134051
Tm7sf3	ENSMUSG00000040234	1458.43	1.14807	0.00374481
Ptbp1	ENSMUSG00000006498	771.498	1.14045	1.5e-06
Adcyap1r1	ENSMUSG00000029778	1126.56	1.1328	0.00314059
Rras	ENSMUSG00000038387	158.902	1.1274	0.0339591
Gm12744	ENSMUSG00000085023	487.332	1.12725	0.00643677
Vcan	ENSMUSG00000021614	3260.07	1.12302	0.00611484
Plppr1	ENSMUSG00000063446	261.667	1.12079	0.0330717
Lss	ENSMUSG00000033105	1198.24	1.10979	1.49e-05
Spon1	ENSMUSG00000038156	1314.74	1.10892	0.00611484
Sez6l	ENSMUSG00000058153	1203.27	1.10857	0.000362605
S100a13	ENSMUSG00000042312	658.937	1.093	8.21e-05
Ptprz1	ENSMUSG00000068748	4571.95	1.0896	0.0153178
Lrp1	ENSMUSG00000040249	1422.9	1.07758	0.00798084
Tacc2	ENSMUSG00000030852	539.817	1.07265	0.00199091
Nfkbib	ENSMUSG00000030595	365.557	1.0692	0.00428959
D630045J12Rik	ENSMUSG00000063455	1198.26	1.06558	5.53e-05
Fkbp9	ENSMUSG00000029781	810.407	1.06467	0.0217648
Cc2d1b	ENSMUSG00000028582	219.567	1.06466	0.000627711
Gng4	ENSMUSG00000021303	850.067	1.06382	4.17e-05
Flvcr1	ENSMUSG00000066595	126.257	1.06364	0.0360034
Tspan15	ENSMUSG00000037031	650.234	1.05845	0.0390361
Kndc1	ENSMUSG00000066129	2599.4	1.05685	0.0358932
Carmil1	ENSMUSG00000021338	606.226	1.05268	0.00734265
Gm17134	ENSMUSG00000090860	126.591	1.04842	0.00118214
Pigt	ENSMUSG00000017721	841.007	1.04741	0.0129185
Eif2ak3	ENSMUSG00000031668	228.949	1.04031	0.0427579
Hps5	ENSMUSG00000014418	162.26	1.03542	0.044771
Scamp3	ENSMUSG00000028049	296.126	1.03319	0.0170088
Cyp2j6	ENSMUSG00000052914	868.893	1.02566	0.029023
Plod3	ENSMUSG00000004846	175.733	1.02206	0.00487389
Elovl7	ENSMUSG00000021696	1573.02	1.02197	0.00395633
Nectin3	ENSMUSG00000022656	400.012	1.02057	0.0247985
Sema6d	ENSMUSG00000027200	2233.55	1.01928	4.9e-05
Clu	ENSMUSG00000022037	751.372	1.01128	0.0286621
Sema3d	ENSMUSG00000040254	1196.04	1.01089	0.0202283
Gm4876	ENSMUSG00000054556	226.415	1.0102	0.00136321
Cyp2j9	ENSMUSG00000015224	212.419	1.00429	0.0323037
Morc2a	ENSMUSG00000034543	509.178	0.995906	0.00553637
Mir9-3hg	ENSMUSG00000097023	483.989	0.987787	0.0347644
S100a1	ENSMUSG00000044080	3787.65	0.981772	0.00199091
Glce	ENSMUSG00000032252	377.133	0.981275	0.00225277
Mknk1	ENSMUSG00000028708	173.148	0.979195	0.0039842
Gm28592	ENSMUSG00000100113	520.33	0.978595	0.048775
NA	ENSMUSG00000051107	1326.04	0.975633	0.00640769
Ssr4	ENSMUSG00000002014	224.709	0.974332	0.0320263
Map3k1	ENSMUSG00000021754	410.466	0.971677	0.023288
Agrn	ENSMUSG00000041936	433.85	0.970944	0.00084961
Zfp263	ENSMUSG00000022529	116.115	0.966576	0.0284239
Flrt1	ENSMUSG00000047787	722.084	0.960834	0.0488047
Npc1	ENSMUSG00000024413	1617.53	0.959992	0.0468365
Sulf2	ENSMUSG00000006800	5921.39	0.95835	0.00629487
Ptprg	ENSMUSG00000021745	1360.99	0.958199	0.00136321
Sptlc2	ENSMUSG00000021036	572.084	0.95799	0.0232319
Myt1	ENSMUSG00000010505	254.806	0.956685	0.0395844
Cdh4	ENSMUSG00000000305	184.277	0.946717	0.0137541
Vldlr	ENSMUSG00000024924	1663.22	0.946481	0.00949861
Sirt2	ENSMUSG00000015149	23014.7	0.944923	0.00199102
Slc30a1	ENSMUSG00000037434	498.635	0.944613	0.0391749
Adam9	ENSMUSG00000031555	1347.96	0.940165	0.0468365
Bcap29	ENSMUSG00000020650	238.251	0.940102	0.00339673
Wdr36	ENSMUSG00000038299	185.08	0.939975	0.02791
Thsd7a	ENSMUSG00000032625	795.95	0.93793	0.0158733
Tcf7l2	ENSMUSG00000024985	1349.11	0.937269	0.00127767
Npc2	ENSMUSG00000021242	866.07	0.936937	0.0391043
Cptp	ENSMUSG00000029073	221.57	0.935811	0.0391749
Pxn	ENSMUSG00000029528	323.879	0.935176	0.00905036
Gm15912	ENSMUSG00000085881	366.098	0.930808	0.0249795
Aco1	ENSMUSG00000028405	454.51	0.930632	0.00950312
Ptpre	ENSMUSG00000041836	1266.55	0.929768	0.0243814
Dag1	ENSMUSG00000039952	1375.71	0.929627	0.040619
Dock9	ENSMUSG00000025558	1518.47	0.928568	0.0042143
Mia3	ENSMUSG00000056050	485.809	0.927175	0.0246942
Selenos	ENSMUSG00000075701	581.092	0.920945	0.0490357
Tns3	ENSMUSG00000020422	5509.91	0.919429	0.0216187
Atraid	ENSMUSG00000013622	343.417	0.918937	0.00798084
Ppil4	ENSMUSG00000015757	381.992	0.918481	0.000304519
F2r	ENSMUSG00000048376	355.461	0.908526	0.0391847
A830082K12Rik	ENSMUSG00000087143	286.795	0.906583	0.0379585
Hyls1	ENSMUSG00000050555	249.932	0.899578	0.029023
Son	ENSMUSG00000022961	2016.75	0.898721	0.0030072
Vangl2	ENSMUSG00000026556	313.236	0.896242	0.0321342
Nmd3	ENSMUSG00000027787	244.168	0.895488	0.0271147
Pde12	ENSMUSG00000043702	311.233	0.894476	0.0305491
Neo1	ENSMUSG00000032340	3342.58	0.883252	0.0214674
Kctd12b	ENSMUSG00000041633	179.031	0.882857	0.0269091
Tmem245	ENSMUSG00000055296	846.665	0.879427	0.0314883
Crkl	ENSMUSG00000006134	706.12	0.878627	0.00199091
Rnf122	ENSMUSG00000039328	950.432	0.873271	0.00583841
Snrnp200	ENSMUSG00000003660	931.618	0.872082	0.00580321
Tmem108	ENSMUSG00000042757	492.185	0.871276	0.0391847
Hmgcr	ENSMUSG00000021670	1451.32	0.870092	0.0249795
Stat3	ENSMUSG00000004040	685.463	0.869994	0.0391749
Btbd9	ENSMUSG00000062202	451.45	0.867901	0.0189178
Cdc42bpb	ENSMUSG00000021279	606.712	0.867483	0.0441254
A930003O13Rik	ENSMUSG00000105076	630.996	0.86225	0.0153178
Sox21	ENSMUSG00000061517	823.356	0.859855	0.0493397
Pik3r3	ENSMUSG00000028698	916.087	0.857555	0.00783004
Pot1a	ENSMUSG00000029676	311.489	0.854822	0.00180453
Xpnpep1	ENSMUSG00000025027	365.212	0.84912	0.00354611
Pllp	ENSMUSG00000031775	5878.69	0.848479	0.0271147
Lrrtm1	ENSMUSG00000060780	361.792	0.846299	0.0493465
Plxnb2	ENSMUSG00000036606	243.999	0.845952	0.049483
Nfasc	ENSMUSG00000026442	22976.3	0.843682	0.0394581
Mbp	ENSMUSG00000041607	78913.2	0.843215	0.0267889
Dbndd2	ENSMUSG00000017734	1084.76	0.842937	0.0156697
Atp1a2	ENSMUSG00000007097	1287.72	0.84126	0.0314827
Dnm2	ENSMUSG00000033335	1320.85	0.834313	0.0145445
Ssr3	ENSMUSG00000027828	3351.49	0.828592	0.0076834
Stt3b	ENSMUSG00000032437	620.612	0.823538	0.0330717
Dock4	ENSMUSG00000035954	972.942	0.822911	0.0074721
Zfp36l1	ENSMUSG00000021127	1170.71	0.822568	0.00783004
Slc22a17	ENSMUSG00000022199	1802.07	0.82225	0.00367747
Gm45767	ENSMUSG00000110702	4953.57	0.82167	0.0405221
Eif3j1	ENSMUSG00000027236	298.852	0.821015	0.0310699
Myo10	ENSMUSG00000022272	1005.67	0.815484	0.048775
Peli1	ENSMUSG00000020134	2346.29	0.809885	0.0130539
Kdm6b	ENSMUSG00000018476	1159.24	0.803794	0.0076834
Ilk	ENSMUSG00000030890	1777.84	0.803689	0.0251494
Sema4d	ENSMUSG00000021451	3033.95	0.800863	0.0336562
Ambra1	ENSMUSG00000040506	295.13	0.797848	0.037229
Grid2	ENSMUSG00000071424	521.54	0.797637	0.023288
Rae1	ENSMUSG00000027509	235.686	0.796998	0.0435836
Stx2	ENSMUSG00000029428	377.027	0.793821	0.0138309
Caskin2	ENSMUSG00000034471	1238.57	0.791417	0.00757991
Chrna4	ENSMUSG00000027577	898.799	0.790616	0.0269605
Bcas1os1	ENSMUSG00000086970	2958.11	0.787844	0.00907328
Lrch3	ENSMUSG00000022801	381.688	0.785891	0.025508
Evi5	ENSMUSG00000011831	1602.71	0.783509	0.00013248
Slc25a17	ENSMUSG00000022404	414.528	0.782418	0.0443059
Lsamp	ENSMUSG00000061080	3377.97	0.780127	0.00244012
Gm10401	ENSMUSG00000072693	231.365	0.779983	0.0282513
Gpsm2	ENSMUSG00000027883	263.173	0.779393	0.0494963
Nnat	ENSMUSG00000067786	1904.23	0.778308	0.0121571
Slc1a1	ENSMUSG00000024935	1682.74	0.777604	0.0430595
Plppr5	ENSMUSG00000033342	981.303	0.774155	0.000209133
Rps7	ENSMUSG00000061477	535.038	0.761413	0.0428682
Taf10	ENSMUSG00000043866	1782.3	0.757354	0.0188109
Lhfpl3	ENSMUSG00000106379	4546.3	0.756399	0.0335103
NA	ENSMUSG00000097417	706.123	0.750586	0.0248493
Opcml	ENSMUSG00000062257	4051.46	0.749156	0.000458703
Tnks	ENSMUSG00000031529	1242.8	0.74627	0.0319805
Pag1	ENSMUSG00000027508	372.622	0.745613	0.0289095
Snrnp70	ENSMUSG00000063511	270.245	0.73773	0.0228814
Nr2e1	ENSMUSG00000019803	508.543	0.734225	0.0442151
Kctd18	ENSMUSG00000054770	416.602	0.733739	0.0405221
Sec61a1	ENSMUSG00000030082	835.168	0.729033	0.0383272
Ntrk2	ENSMUSG00000055254	3929.98	0.727963	0.0279185
Xpo4	ENSMUSG00000021952	268.041	0.719024	0.00989218
Tia1	ENSMUSG00000071337	403.298	0.713794	0.0339591
Cdh2	ENSMUSG00000024304	865.464	0.711648	0.0185669
Zfp354c	ENSMUSG00000044807	811.447	0.711073	0.0391236
Rest	ENSMUSG00000029249	320.866	0.71022	0.0489125
Marcksl1	ENSMUSG00000047945	2209.46	0.705565	2.34e-05
Tnpo1	ENSMUSG00000009470	1354.66	0.696322	0.040511
Epb41l2	ENSMUSG00000019978	3227.03	0.693345	0.0441162
Sox10	ENSMUSG00000033006	4236.81	0.689527	0.0307985
Prpf40a	ENSMUSG00000061136	1373.43	0.687993	0.0371041
Rev3l	ENSMUSG00000019841	2046.6	0.68478	0.00411524
Washc5	ENSMUSG00000022350	748.242	0.682463	0.0235353
Fasn	ENSMUSG00000025153	1618.57	0.680859	0.0132452
Emc8	ENSMUSG00000031819	698.849	0.680352	0.0437098
Rnf144a	ENSMUSG00000020642	1105.93	0.67821	0.0451332
Hsf2	ENSMUSG00000019878	570.871	0.675945	0.0249795
Polr2a	ENSMUSG00000005198	950.939	0.674571	0.0130539
Desi2	ENSMUSG00000026502	662.715	0.671799	0.0441254
Lrrtm4	ENSMUSG00000052581	346.558	0.671153	0.0163661
Fads1	ENSMUSG00000010663	1391.6	0.66777	0.0474406
Pop4	ENSMUSG00000030423	562.225	0.666294	0.0351253
Ufd1	ENSMUSG00000005262	591.649	0.664334	0.0422049
Bclaf1	ENSMUSG00000037608	2941.86	0.660353	0.00949861
Fmnl2	ENSMUSG00000036053	2769.6	0.660025	0.0484027
Shisal1	ENSMUSG00000062760	2725.08	0.656013	0.0155584
Sox2	ENSMUSG00000074637	836.416	0.651927	0.0295393
Ccar1	ENSMUSG00000020074	1050.01	0.646784	0.0293501
Bcas1	ENSMUSG00000013523	10240.6	0.646288	0.0203653
Lrrn3	ENSMUSG00000036295	751.067	0.643421	0.0321492
Gsto1	ENSMUSG00000025068	666.516	0.641673	0.0321596
March8	ENSMUSG00000025702	2048.28	0.637067	0.0394017
Lrp6	ENSMUSG00000030201	798	0.63249	0.029023
Casp3	ENSMUSG00000031628	945.677	0.627282	0.028787
Specc1	ENSMUSG00000042331	1289.28	0.627019	0.035873
Trio	ENSMUSG00000022263	2281.34	0.624179	0.0242161
Abhd2	ENSMUSG00000039202	3731.21	0.62347	0.0118143
Samm50	ENSMUSG00000022437	242.17	0.617372	0.0246942
Pcyox1	ENSMUSG00000029998	867.421	0.617179	0.0232028
Dpysl2	ENSMUSG00000022048	4888.92	0.608274	0.00246082
Dcx	ENSMUSG00000031285	1612.89	0.605818	0.0172465
Fyn	ENSMUSG00000019843	5804.27	0.604807	0.0321342
Mgll	ENSMUSG00000033174	1303.03	0.604787	0.00418836
Gm12758	ENSMUSG00000085105	900.971	0.60288	0.047988
Top2b	ENSMUSG00000017485	3490.35	0.601247	0.0202295
Cask	ENSMUSG00000031012	3021.66	0.595422	0.019767
Sppl3	ENSMUSG00000029550	548.809	0.594927	0.048775
Gnai3	ENSMUSG00000000001	1265.45	0.594494	0.0191953
Hnrnpu	ENSMUSG00000039630	3930.64	0.585036	0.0269091
Abcd3	ENSMUSG00000028127	1302.68	0.583822	0.0404421
Hif1a	ENSMUSG00000021109	1606.47	0.580278	0.0205271
Ddb1	ENSMUSG00000024740	1192.15	0.577597	0.0459281
Rnd2	ENSMUSG00000001313	1106.41	0.569013	0.047256
Pcdh17	ENSMUSG00000035566	2694.06	0.562763	0.0391236
Uso1	ENSMUSG00000029407	779.897	0.558887	0.0367634
Kdm1a	ENSMUSG00000036940	883.609	0.553246	0.0427745
Rab33a	ENSMUSG00000031104	725.115	0.537522	0.0360034
Rpsa	ENSMUSG00000032518	1366.62	0.535596	0.023288
Zfp207	ENSMUSG00000017421	2612.95	0.521387	0.0246552
Wdr1	ENSMUSG00000005103	1675.46	0.520932	0.0367634
Prrc2c	ENSMUSG00000040225	3707.02	0.500333	0.0204671
Eif2s2	ENSMUSG00000074656	1034.65	0.48295	0.047256
Arl6ip1	ENSMUSG00000030654	1820.39	0.470055	0.0204671
Ncl	ENSMUSG00000026234	3706.01	0.420568	0.0482782
Rap1gds1	ENSMUSG00000028149	3733.13	-0.420739	0.0232319
Hspa4l	ENSMUSG00000025757	1442.83	-0.495292	0.0468365
Ddx24	ENSMUSG00000041645	513.178	-0.510059	0.0422049
Vps41	ENSMUSG00000041236	1073.54	-0.525515	0.0321698
Oaz2	ENSMUSG00000040652	712.301	-0.529294	0.0484027
Tppp	ENSMUSG00000021573	7655.95	-0.536731	0.00303467
Atf2	ENSMUSG00000027104	2840.77	-0.557282	0.0243814
Bmerb1	ENSMUSG00000044117	3405.72	-0.564313	0.0482572
Coa5	ENSMUSG00000026112	819.198	-0.566891	0.0367634
Nudt3	ENSMUSG00000024213	1364.19	-0.569081	0.0457048
Ghitm	ENSMUSG00000041028	2010	-0.575464	0.0246942
Fth1	ENSMUSG00000024661	4443.35	-0.58423	0.0203653
Cadps	ENSMUSG00000054423	1220.2	-0.584401	0.035873
Tle5	ENSMUSG00000054452	1105.54	-0.5852	0.0321342
Larp1	ENSMUSG00000037331	1490.91	-0.594278	0.00780967
Bhlhe41	ENSMUSG00000030256	498.494	-0.598454	0.00949861
Nebl	ENSMUSG00000053702	568.681	-0.602208	0.0323453
2610002M06Rik	ENSMUSG00000031242	647.358	-0.612299	0.0275277
Gm20300	ENSMUSG00000111080	891.926	-0.617907	0.0385214
Dhdds	ENSMUSG00000012117	256.823	-0.621081	0.0492962
Apba1	ENSMUSG00000024897	777.693	-0.634962	0.0493465
Kctd3	ENSMUSG00000026608	631.526	-0.644671	0.0358269
Slc30a9	ENSMUSG00000029221	1315.47	-0.648395	0.00354611
Ppp3cb	ENSMUSG00000021816	2488.18	-0.649634	0.048775
Fundc1	ENSMUSG00000025040	618.452	-0.649766	0.0214674
Stau2	ENSMUSG00000025920	878.014	-0.651709	0.0422599
Ifrd1	ENSMUSG00000001627	326.242	-0.665236	0.0371562
Tmed8	ENSMUSG00000034111	426.768	-0.668731	0.0285375
Idh3b	ENSMUSG00000027406	1200.95	-0.671974	0.048775
Ppm1a	ENSMUSG00000021096	1591.62	-0.677377	0.000796637
6330403K07Rik	ENSMUSG00000018451	1360.02	-0.68603	0.0243814
Bod1l	ENSMUSG00000061755	922.561	-0.690549	0.000830333
Tom1l2	ENSMUSG00000000538	1358.1	-0.704061	0.000892525
Tmem183a	ENSMUSG00000042305	471.624	-0.704523	0.0335429
Pak1	ENSMUSG00000030774	4688.98	-0.710753	0.0339591
Khdrbs3	ENSMUSG00000022332	804.005	-0.712086	0.0283509
Oip5os1	ENSMUSG00000085438	2244.24	-0.718104	0.000209133
Ubxn2a	ENSMUSG00000020634	428.19	-0.72046	0.0141553
Btbd2	ENSMUSG00000003344	201.203	-0.725467	0.0478563
Tceal6	ENSMUSG00000031409	125.016	-0.731637	0.0391236
Becn1	ENSMUSG00000035086	394.278	-0.736244	0.0181453
Ilrun	ENSMUSG00000056692	866.831	-0.736357	0.00798084
Ttll7	ENSMUSG00000036745	4136.76	-0.736513	0.0255187
Rabep1	ENSMUSG00000020817	1283.76	-0.736526	0.00229776
Cebpg	ENSMUSG00000056216	858.112	-0.745152	0.00184149
Mdh1	ENSMUSG00000020321	2825.79	-0.74532	0.0188586
Hsp90aa1	ENSMUSG00000021270	5692.14	-0.747898	0.000379692
Pantr1	ENSMUSG00000060424	390.885	-0.751159	0.00973176
2210016L21Rik	ENSMUSG00000029559	454.806	-0.753993	0.0279185
Necab2	ENSMUSG00000031837	369.965	-0.755384	0.0172465
Upf2	ENSMUSG00000043241	314.732	-0.758647	0.0492962
Fgf12	ENSMUSG00000022523	1574.03	-0.765166	0.0229261
Csnk1g2	ENSMUSG00000003345	282.098	-0.770431	0.00622999
Celf5	ENSMUSG00000034818	629.06	-0.771026	0.0289095
Dbp	ENSMUSG00000059824	241.95	-0.771042	0.0168997
Aldoa	ENSMUSG00000030695	3413.97	-0.772915	0.0352244
Impact	ENSMUSG00000024423	1528.32	-0.778087	0.00718111
Btbd8	ENSMUSG00000111375	1192.27	-0.789009	0.0102974
Ralbp1	ENSMUSG00000024096	606.163	-0.795538	0.0006657
Map2k4	ENSMUSG00000033352	1611.09	-0.796177	0.00994439
L1cam	ENSMUSG00000031391	693.571	-0.79651	0.0342108
Gm13296	ENSMUSG00000082314	88.8525	-0.799384	0.0391043
Erc2	ENSMUSG00000040640	1153.32	-0.799529	0.0427745
Cntd1	ENSMUSG00000078653	300.182	-0.809024	0.0430127
Ppp2r2c	ENSMUSG00000029120	1040.81	-0.812551	0.00130331
NA	ENSMUSG00000096947	3578.15	-0.813227	0.0252597
Trnp1	ENSMUSG00000056596	581.873	-0.817474	0.0473815
Hcn2	ENSMUSG00000020331	132.5	-0.818051	0.0376747
Pdhb	ENSMUSG00000021748	859.98	-0.820061	0.0289095
Lamtor3	ENSMUSG00000091512	180.414	-0.822383	0.0346123
Gpatch4	ENSMUSG00000028069	115.728	-0.822466	0.0151939
Gm10432	ENSMUSG00000113679	452.369	-0.829528	0.0194852
Dnajc30	ENSMUSG00000061118	380.806	-0.830652	0.0342227
Ttc7b	ENSMUSG00000033530	869.017	-0.831357	0.00246082
Utrn	ENSMUSG00000019820	344.451	-0.839088	0.0468365
Limk2	ENSMUSG00000020451	429.291	-0.839414	0.0281248
Arap2	ENSMUSG00000037999	1327.58	-0.840158	0.000239609
Rab11fip3	ENSMUSG00000037098	431.816	-0.847251	0.0391749
Mettl16	ENSMUSG00000010554	298.671	-0.849463	0.0461061
Vamp2	ENSMUSG00000020894	4953.49	-0.84948	0.00506381
Fuom	ENSMUSG00000025466	136.251	-0.850193	0.0181453
Zcrb1	ENSMUSG00000022635	645.65	-0.853578	0.00199091
Add2	ENSMUSG00000030000	451.859	-0.856939	0.0288889
Pnmal1	ENSMUSG00000041141	367.073	-0.857013	0.0372401
Srp9	ENSMUSG00000026511	610.507	-0.858535	0.00516362
Klc1	ENSMUSG00000021288	1415.44	-0.864143	0.0181453
Kif5a	ENSMUSG00000074657	2404.33	-0.871071	0.0292412
Hdac11	ENSMUSG00000034245	520.281	-0.871467	0.00431675
Sh3gl2	ENSMUSG00000028488	1206.68	-0.873961	0.010005
Mctp1	ENSMUSG00000021596	389.578	-0.876381	0.0292412
Oxr1	ENSMUSG00000022307	1300.56	-0.880545	0.00646536
Stmn4	ENSMUSG00000022044	1384.56	-0.883702	0.0105197
Pls3	ENSMUSG00000016382	690.443	-0.885683	0.00798084
Nme7	ENSMUSG00000026575	1320.99	-0.888898	0.0393549
AI593442	ENSMUSG00000078307	1235	-0.889438	0.0336562
Rnf11	ENSMUSG00000028557	882.077	-0.889718	0.000205329
Hagh	ENSMUSG00000024158	261.32	-0.891974	0.0243814
Ogfrl1	ENSMUSG00000026158	867.605	-0.897204	0.0173588
Mllt11	ENSMUSG00000053192	1477.52	-0.898498	0.0358932
Nmt2	ENSMUSG00000026643	765.306	-0.906682	0.000275698
Mea1	ENSMUSG00000002768	434.098	-0.908345	0.0097249
Inafm2	ENSMUSG00000074918	426.995	-0.910306	0.029023
Dnajc6	ENSMUSG00000028528	1747.84	-0.911101	0.00629079
Gnb5	ENSMUSG00000032192	412.863	-0.913013	0.00798084
Sort1	ENSMUSG00000068747	1141.82	-0.913807	0.0102082
Dlgap3	ENSMUSG00000042388	318.838	-0.915199	0.0232319
Gsk3a	ENSMUSG00000057177	824.766	-0.916631	0.00288345
Rpgrip1l	ENSMUSG00000033282	191.42	-0.921256	0.00687443
Rab3a	ENSMUSG00000031840	1242.67	-0.926187	0.00395493
Gm42413	ENSMUSG00000105255	684.647	-0.926473	0.0409645
Gnl1	ENSMUSG00000024429	280.283	-0.93839	0.0182772
Cacnb3	ENSMUSG00000003352	755.978	-0.939713	0.00942392
Wdr18	ENSMUSG00000035754	268.305	-0.945714	0.0305491
Rasgrp1	ENSMUSG00000027347	3529.43	-0.946594	0.0279185
Ccdc71l	ENSMUSG00000090946	235.562	-0.95598	0.0474371
Rogdi	ENSMUSG00000022540	409.084	-0.956247	0.00581201
Cystm1	ENSMUSG00000046727	223.648	-0.958752	0.0178641
Ppa1	ENSMUSG00000020089	449.499	-0.959452	0.000262394
Cend1	ENSMUSG00000060240	3114.82	-0.962798	0.00876315
Gskip	ENSMUSG00000044715	139.265	-0.967006	0.0178328
Nr1d2	ENSMUSG00000021775	628.973	-0.971845	5.53e-05
Snrpn	ENSMUSG00000102252	1261.17	-0.982481	0.00611484
Tbc1d30	ENSMUSG00000052302	292.082	-0.985011	0.0391749
Dgkb	ENSMUSG00000036095	1234.19	-0.986766	0.000353722
Zbtb26	ENSMUSG00000050714	244.848	-0.988384	0.0242161
Atp2b2	ENSMUSG00000030302	2312.36	-0.991665	0.0011341
Stmn3	ENSMUSG00000027581	810.138	-0.992544	0.0371562
Bfsp2	ENSMUSG00000032556	193.215	-0.995955	0.02696
Kcnq2	ENSMUSG00000016346	755.329	-1.00536	0.0119736
Ttc9	ENSMUSG00000042734	471.757	-1.00747	8.82e-06
Fbxw7	ENSMUSG00000028086	1140.61	-1.01143	0.0242161
Tmem219	ENSMUSG00000060538	155.007	-1.01873	0.00956424
Evl	ENSMUSG00000021262	415.919	-1.02009	0.0320263
Aptx	ENSMUSG00000028411	198.193	-1.02259	0.0379697
Kcnip4	ENSMUSG00000029088	472.132	-1.02405	0.0493465
Spryd3	ENSMUSG00000036966	88.1386	-1.02532	0.0318328
Stk16	ENSMUSG00000026201	811.721	-1.0256	0.0249795
Pink1	ENSMUSG00000028756	691.321	-1.02575	0.000140137
Cyb5r4	ENSMUSG00000032872	288.925	-1.02649	0.0417211
Myrip	ENSMUSG00000041794	345.23	-1.03147	0.00950312
Cnr1	ENSMUSG00000044288	437.068	-1.03866	0.0205271
Celf4	ENSMUSG00000024268	2076.42	-1.04317	0.0200822
Rab6b	ENSMUSG00000032549	7717.39	-1.04681	6.68e-05
9130221H12Rik	ENSMUSG00000090330	399.764	-1.04758	0.020531
Elavl2	ENSMUSG00000008489	630.779	-1.04768	0.0172465
Trmt10b	ENSMUSG00000035601	126.865	-1.04966	0.0385922
Rph3a	ENSMUSG00000029608	1143.47	-1.05023	0.010002
Ankrd27	ENSMUSG00000034867	225.522	-1.0527	0.0050584
Rgs7bp	ENSMUSG00000021719	2304.51	-1.05496	0.000362605
Kcnh7	ENSMUSG00000059742	963.396	-1.05506	0.0339591
Eef1a2	ENSMUSG00000016349	527.71	-1.05712	0.0173248
Gm16740	ENSMUSG00000097167	487.984	-1.05762	0.0150802
Zfp612	ENSMUSG00000044676	431.982	-1.06276	0.0168997
Sncb	ENSMUSG00000034891	388.921	-1.06293	0.0486849
Rims1	ENSMUSG00000041670	921.811	-1.0648	0.0266528
Ppip5k1	ENSMUSG00000033526	273.756	-1.06762	0.00856133
Prkca	ENSMUSG00000050965	1243.31	-1.07109	0.00856133
Syt1	ENSMUSG00000035864	4276.35	-1.0747	0.0221161
Btbd6	ENSMUSG00000002803	174.809	-1.07544	0.0371562
Itpr1	ENSMUSG00000030102	1022.88	-1.0791	0.00477181
Micu3	ENSMUSG00000039478	888.064	-1.07925	0.0074721
Rab9b	ENSMUSG00000043463	352.621	-1.08242	0.0282513
Map4k2	ENSMUSG00000024948	119.868	-1.08275	0.0198342
Cdadc1	ENSMUSG00000021982	369.145	-1.08398	0.00221771
Rbfox1	ENSMUSG00000008658	1276.97	-1.08457	0.0114071
Cep170b	ENSMUSG00000072825	639.123	-1.09031	0.0168997
Atp1a3	ENSMUSG00000040907	4081.67	-1.10105	0.0323759
Snx10	ENSMUSG00000038301	573.081	-1.10334	0.0087898
Ppid	ENSMUSG00000027804	360.196	-1.10407	0.0352446
Grk5	ENSMUSG00000003228	178.867	-1.10556	0.00780967
Lpgat1	ENSMUSG00000026623	1086.63	-1.10731	0.00529843
Abhd8	ENSMUSG00000007950	281.931	-1.10767	0.0255187
Sult4a1	ENSMUSG00000018865	705.153	-1.11013	0.0483829
Klhl3	ENSMUSG00000014164	246.241	-1.11448	0.0195337
Chrm2	ENSMUSG00000045613	243.614	-1.11833	0.00359994
Sema7a	ENSMUSG00000038264	218.597	-1.11974	0.0173665
Sorl1	ENSMUSG00000049313	951.298	-1.12508	0.00455426
Gm37459	ENSMUSG00000104283	201.688	-1.1265	0.0111587
Rab3c	ENSMUSG00000021700	2051.67	-1.13554	0.0174514
Ogfod1	ENSMUSG00000033009	658.634	-1.13672	0.000130898
Cradd	ENSMUSG00000045867	176.949	-1.13816	0.00163565
Ttl	ENSMUSG00000027394	345.046	-1.13905	3.05e-05
5730409E04Rik	ENSMUSG00000073755	518.223	-1.14094	0.028787
Uchl1	ENSMUSG00000029223	1706.56	-1.14978	0.000820065
Syngr1	ENSMUSG00000022415	686.227	-1.15284	0.00138438
Mmp17	ENSMUSG00000029436	405.145	-1.15664	0.00790247
Atp1b1	ENSMUSG00000026576	4207.45	-1.15776	0.00380167
Gfra4	ENSMUSG00000027316	142.502	-1.15795	0.0168588
Syngr3	ENSMUSG00000007021	352.346	-1.15796	0.0173474
Trim39	ENSMUSG00000045409	89.475	-1.16069	0.0476473
Fbxl16	ENSMUSG00000025738	1057.08	-1.16353	0.00269816
Prkar1b	ENSMUSG00000025855	1305.8	-1.1684	0.0391749
Trim37	ENSMUSG00000018548	1435.81	-1.17458	0.000362605
Caap1	ENSMUSG00000028578	79.8312	-1.17563	0.00264252
Gls	ENSMUSG00000026103	1943.07	-1.18075	0.00647656
Pacsin1	ENSMUSG00000040276	336.39	-1.18214	0.0121034
Ddn	ENSMUSG00000059213	313.133	-1.18811	0.012468
Shtn1	ENSMUSG00000041362	267.997	-1.18894	0.0231991
Cpeb1	ENSMUSG00000025586	129.377	-1.18927	0.00693538
Gpr22	ENSMUSG00000044067	292.755	-1.19404	0.0430127
Sv2c	ENSMUSG00000051111	1547.58	-1.19724	0.0289095
Stmn2	ENSMUSG00000027500	1703.84	-1.20084	0.0246942
Tagln3	ENSMUSG00000022658	312.817	-1.20872	0.0200822
Rgs10	ENSMUSG00000030844	127.7	-1.21656	0.0492962
Ndrg4	ENSMUSG00000036564	5897.58	-1.21729	0.00232644
Fars2	ENSMUSG00000021420	554.16	-1.22091	0.02696
Rusc1	ENSMUSG00000041263	166.35	-1.22159	0.0446481
Dnajc27	ENSMUSG00000020657	286.442	-1.22509	0.00529843
Mmachc	ENSMUSG00000028690	174.714	-1.23057	0.035873
Riox1	ENSMUSG00000046791	125.852	-1.23079	0.0408632
Rapgef4	ENSMUSG00000049044	769.028	-1.23165	0.00130077
1700101I11Rik	ENSMUSG00000097675	88.517	-1.2427	0.00322705
Hpcal4	ENSMUSG00000046093	1539.48	-1.24719	0.0101878
Ndnf	ENSMUSG00000049001	328.258	-1.24957	0.00969975
Fam126b	ENSMUSG00000038174	866.805	-1.2497	5.53e-05
Ankrd45	ENSMUSG00000044835	204.266	-1.2506	0.0087898
A730017L22Rik	ENSMUSG00000085566	64.3607	-1.25143	0.0342227
Pde1a	ENSMUSG00000059173	2041.39	-1.25494	0.012468
Rnf227	ENSMUSG00000043419	270.224	-1.25782	0.0468365
Vps13a	ENSMUSG00000046230	349.367	-1.26641	0.000674295
Gm11837	ENSMUSG00000086587	64.4098	-1.26772	0.0308781
Vsnl1	ENSMUSG00000054459	4932.38	-1.27308	0.0367634
Zfp385b	ENSMUSG00000027016	357.804	-1.28801	0.00129402
Tuba4a	ENSMUSG00000026202	1305.13	-1.28988	0.00300008
Pyurf	ENSMUSG00000043162	96.5344	-1.2908	0.0280225
Gas2l1	ENSMUSG00000034201	95.5509	-1.2922	0.0232618
Rab15	ENSMUSG00000021062	369.806	-1.29344	0.00580321
Zfhx4	ENSMUSG00000025255	170.299	-1.30246	0.0386456
Rbfox3	ENSMUSG00000025576	734.79	-1.30508	0.00475928
Nat14	ENSMUSG00000035285	121.35	-1.31073	0.0405221
Dkk3	ENSMUSG00000030772	692.016	-1.31095	0.0039842
Chn1os3	ENSMUSG00000086544	888.058	-1.31175	0.00812114
Rasgef1a	ENSMUSG00000030134	342.612	-1.31309	0.0284935
Agk	ENSMUSG00000029916	49.1713	-1.31603	0.0269091
1110008P14Rik	ENSMUSG00000039195	716.178	-1.31829	0.000369298
Fgf1	ENSMUSG00000036585	383.73	-1.31991	0.0137541
Cabp1	ENSMUSG00000029544	179.148	-1.32237	0.0243842
Kif5c	ENSMUSG00000026764	1781.46	-1.32366	0.00184149
Ndrg1	ENSMUSG00000005125	1164.48	-1.32606	0.0289095
Gap43	ENSMUSG00000047261	1005.59	-1.32667	0.00685974
Cops7a	ENSMUSG00000030127	690.38	-1.32781	9.76e-06
Lhx8	ENSMUSG00000096225	158.903	-1.33163	0.0321698
Sgtb	ENSMUSG00000042743	693.764	-1.34234	0.0321596
Nagk	ENSMUSG00000034744	133.662	-1.34259	0.0106737
Aldh1a1	ENSMUSG00000053279	209.569	-1.34967	0.00950312
Sdr39u1	ENSMUSG00000022223	158.772	-1.35134	0.0109695
Sh3bgrl2	ENSMUSG00000032261	158.006	-1.36315	0.0293135
Hprt	ENSMUSG00000025630	585.834	-1.36379	0.00950312
Bhlhe40	ENSMUSG00000030103	445.724	-1.36672	0.0168669
Tmem25	ENSMUSG00000002032	114.518	-1.36694	0.0286621
Hdac9	ENSMUSG00000004698	456.75	-1.36717	0.0427579
Umad1	ENSMUSG00000089862	142.546	-1.36778	0.0476473
Gm49097	ENSMUSG00000114994	66.4215	-1.3684	0.0430127
Cpne4	ENSMUSG00000032564	617.976	-1.37094	0.0146566
Nrn1	ENSMUSG00000039114	595.105	-1.37564	0.0289095
Bend6	ENSMUSG00000042182	546.049	-1.38155	0.00839755
Pcp4	ENSMUSG00000090223	572.344	-1.38202	0.0369234
Syt4	ENSMUSG00000024261	655.094	-1.38494	0.00605723
Syt5	ENSMUSG00000004961	283.745	-1.38596	0.00949861
Krt222	ENSMUSG00000035849	297.133	-1.40695	0.0263729
Decr2	ENSMUSG00000036775	146.398	-1.41044	0.00734265
Lynx1	ENSMUSG00000022594	1639.39	-1.41091	0.00261371
Adck1	ENSMUSG00000021044	69.4071	-1.41331	0.0391847
Nrsn2	ENSMUSG00000059361	434.285	-1.41868	0.00445341
Chn1os1	ENSMUSG00000085838	318.125	-1.41961	0.0192567
Atp6v1g2	ENSMUSG00000024403	1547.05	-1.42247	0.00355237
Chn1	ENSMUSG00000056486	2970.47	-1.43836	0.00199091
Gm9866	ENSMUSG00000094002	106.973	-1.44373	0.0449849
Eno2	ENSMUSG00000004267	1529.59	-1.44435	0.00251672
Rgs4	ENSMUSG00000038530	1312.83	-1.46989	0.0250093
Neurod2	ENSMUSG00000038255	301.02	-1.47179	0.037383
Ecel1	ENSMUSG00000026247	340.036	-1.47485	0.0367634
Ankrd33b	ENSMUSG00000022237	165.162	-1.49197	0.00367747
Kcnj9	ENSMUSG00000038026	177.192	-1.50015	0.0160277
Cplx1	ENSMUSG00000033615	1971	-1.5005	0.00568023
Mme	ENSMUSG00000027820	313.847	-1.50905	0.0085706
Gm17035	ENSMUSG00000091479	486.621	-1.51514	0.00395493
Mgst3	ENSMUSG00000026688	174.732	-1.51531	0.0213055
Lyrm1	ENSMUSG00000030922	39.5422	-1.52225	0.024855
Scn4b	ENSMUSG00000046480	299.24	-1.52749	0.000560457
Snap25	ENSMUSG00000027273	26877.7	-1.52776	0.000369298
Klc2	ENSMUSG00000024862	227.509	-1.53153	0.000319143
5033417F24Rik	ENSMUSG00000097251	29.9106	-1.53431	0.00790247
Rbms3	ENSMUSG00000039607	319.789	-1.54059	0.0178347
Dlx6os1	ENSMUSG00000090063	210.146	-1.54516	0.00199717
Gm38336	ENSMUSG00000104002	95.0387	-1.54794	0.0168997
Fads6	ENSMUSG00000044788	106.931	-1.54944	0.00792873
Ncs1	ENSMUSG00000062661	393.406	-1.56494	1.73e-05
Napb	ENSMUSG00000027438	2082.59	-1.57074	0.00246082
Amigo1	ENSMUSG00000050947	125.484	-1.57639	0.0155392
Abhd10	ENSMUSG00000033157	153.615	-1.58048	0.0228814
Iqsec3	ENSMUSG00000040797	496.963	-1.58473	0.0284935
Tacr1	ENSMUSG00000030043	899.961	-1.59151	0.00876315
Ccdc136	ENSMUSG00000029769	180.768	-1.59777	0.01011
Mt3	ENSMUSG00000031760	83.5502	-1.60024	0.0087898
Whrn	ENSMUSG00000039137	88.7665	-1.60458	0.00010917
Nrip3	ENSMUSG00000034825	693.351	-1.62388	0.000710835
Drd2	ENSMUSG00000032259	834.382	-1.63121	0.00322705
Map11	ENSMUSG00000036948	72.6438	-1.63797	0.00856133
Adarb1	ENSMUSG00000020262	428.503	-1.64866	3.05e-05
Dgkk	ENSMUSG00000062393	80.3458	-1.66749	0.0395773
Pcsk1	ENSMUSG00000021587	131.706	-1.67153	0.00250562
Eml3	ENSMUSG00000071647	57.589	-1.67181	0.000636811
Gpr26	ENSMUSG00000040125	368.338	-1.67249	0.00150511
Nyap1	ENSMUSG00000045348	117.566	-1.67266	0.0143781
Rasgrp3	ENSMUSG00000071042	63.2293	-1.68389	0.0383794
Thy1	ENSMUSG00000032011	1028.36	-1.69454	2.99e-05
Scn2b	ENSMUSG00000070304	450.821	-1.69528	3.05e-05
Poli	ENSMUSG00000038425	62.1243	-1.70329	0.00477181
Car2	ENSMUSG00000027562	2229.15	-1.70755	0.00583841
BC030500	ENSMUSG00000049946	74.5828	-1.71304	0.00568023
Zic1	ENSMUSG00000032368	425.495	-1.72026	9.87e-05
Slit3	ENSMUSG00000056427	117.594	-1.72276	0.0135621
Pkib	ENSMUSG00000019876	141.719	-1.72282	0.0473334
Bves	ENSMUSG00000071317	86.0249	-1.72989	0.0102974
Cntn2	ENSMUSG00000053024	524.116	-1.75087	0.00734265
Ociad2	ENSMUSG00000029153	377.905	-1.76881	0.0011341
Kcnt2	ENSMUSG00000052726	281.864	-1.79305	0.00268622
Gcnt2	ENSMUSG00000021360	91.3042	-1.79666	0.0442151
Nell1	ENSMUSG00000055409	97.5022	-1.83018	0.00643677
Cds1	ENSMUSG00000029330	209.441	-1.8333	0.00153422
Slc5a7	ENSMUSG00000023945	662.479	-1.83334	0.0029735
Tesc	ENSMUSG00000029359	71.7927	-1.85994	0.00734265
Efhd2	ENSMUSG00000040659	423.556	-1.86314	4.9e-05
Panx2	ENSMUSG00000058441	116.762	-1.89408	0.00214111
Mal2	ENSMUSG00000024479	577.184	-1.9218	0.00127767
Gm15816	ENSMUSG00000086741	22.2624	-1.93211	0.0331364
Rassf3	ENSMUSG00000025795	67.0458	-1.93356	0.028787
NA	ENSMUSG00000097454	57.8436	-1.93484	0.0243814
Psen2	ENSMUSG00000010609	50.5468	-1.94363	0.0250869
Grk4	ENSMUSG00000052783	32.9635	-1.94599	0.029394
Lamp5	ENSMUSG00000027270	217.573	-1.98037	0.00516902
D130043K22Rik	ENSMUSG00000006711	42.2912	-2.01567	0.00895239
Gm16485	ENSMUSG00000078117	101.986	-2.01706	0.0232319
Gm37915	ENSMUSG00000103270	34.5211	-2.0509	0.0352446
Rab26	ENSMUSG00000079657	84.4252	-2.05312	0.0430127
Trpc3	ENSMUSG00000027716	492.563	-2.08924	0.000601088
Scn1a	ENSMUSG00000064329	519.987	-2.09178	7.86e-05
Tmem150c	ENSMUSG00000050640	138.351	-2.10508	0.0290515
Syt2	ENSMUSG00000026452	62.9991	-2.10978	0.0334816
Ptchd4	ENSMUSG00000042256	40.8989	-2.12783	0.0287883
Gm42732	ENSMUSG00000107331	48.4118	-2.13783	0.0484027
Rin1	ENSMUSG00000024883	42.3979	-2.23719	0.0433654
Itgb4	ENSMUSG00000020758	81.9242	-2.25262	0.0191953
Top1mt	ENSMUSG00000000934	66.56	-2.25759	0.0130539
Slc17a8	ENSMUSG00000019935	552.075	-2.2676	1.69e-05
Oprd1	ENSMUSG00000050511	307.871	-2.3007	2.58e-05
Fn3k	ENSMUSG00000025175	86.4769	-2.3276	0.0289095
Hipk4	ENSMUSG00000040424	108.347	-2.3477	0.0211724
Gls2	ENSMUSG00000044005	37.1903	-2.35212	0.00798084
Qrfprl	ENSMUSG00000029917	73.3638	-2.38367	0.0100136
Ntrk1	ENSMUSG00000028072	69.1909	-2.39014	0.00322705
Lratd1	ENSMUSG00000020607	139.368	-2.40018	2.86e-05
Mfsd9	ENSMUSG00000041945	34.0571	-2.4127	0.0273283
Ccdc148	ENSMUSG00000036641	34.6525	-2.51565	0.00288345
Ar	ENSMUSG00000046532	47.2101	-2.80659	0.00107417
Cacna2d4	ENSMUSG00000041460	76.197	-2.81245	0.00798084
Stac2	ENSMUSG00000017400	135.961	-2.91651	0.000415277
Ighm	ENSMUSG00000076617	184.802	-3.0463	2.59e-07
A2ml1	ENSMUSG00000047228	111.942	-3.13048	0.00265903
Rspo3	ENSMUSG00000019880	56.0547	-3.30967	0.000601088
