# Supplementary material for: Environmental enrichment ameliorates perinatal brain injury and promotes functional white matter recovery
Source: Nat Commun. 2020 Feb 19;11:964. doi: 10.1038/s41467-020-14762-7 (PMC7031237; doi:10.1038/s41467-020-14762-7)
Supplement: Supplementary file 7 — Supplementary Dataset 3 [file 41467_2020_14762_MOESM7_ESM.xlsx]

## Sheet: Sheet1
Gene	Ensembl ID	baseMean	log2FoldChange	padj
A330076H08Rik	ENSMUSG00000109321	45.3145	3.91446	0.0480635
Gm14276	ENSMUSG00000082163	57.0233	3.86817	0.038186
A830011K09Rik	ENSMUSG00000089957	27.1385	3.30643	0.0193548
Ddx59	ENSMUSG00000026404	68.4534	2.94035	0.0452308
Acvr2b	ENSMUSG00000061393	76.4941	2.85457	0.0087306
Eldr	ENSMUSG00000087060	41.5797	2.73122	0.026907
Zfp964	ENSMUSG00000091764	30.3734	2.67241	0.038186
Cep76	ENSMUSG00000073542	229.945	2.55191	0.0381012
Sox1	ENSMUSG00000096014	55.1474	2.34421	0.00690621
Dmrta1	ENSMUSG00000043753	182.139	2.33061	0.038186
Ehhadh	ENSMUSG00000022853	46.9593	2.29113	0.0327831
Cotl1	ENSMUSG00000031827	86.2338	2.25612	0.0480635
Pcdhga3	ENSMUSG00000104346	60.0047	2.23656	0.026657
1700030J22Rik	ENSMUSG00000031847	45.8378	2.21303	0.01239
Casr	ENSMUSG00000051980	81.7709	2.20974	0.0109483
NA	ENSMUSG00000097731	96.2346	2.14086	0.0231871
Ednra	ENSMUSG00000031616	124.774	1.96365	0.0262982
Zfp869	ENSMUSG00000054648	93.8735	1.95761	0.0468789
Dennd1b	ENSMUSG00000056268	140.387	1.92043	0.00051973
Erich3	ENSMUSG00000078161	171.919	1.78202	0.00882177
Sdr42e1	ENSMUSG00000034308	87.3354	1.75281	0.0177872
NA	ENSMUSG00000097038	270.412	1.71348	0.0394466
Atp9b	ENSMUSG00000024566	85.116	1.69337	0.044695
March2	ENSMUSG00000079557	149.274	1.64506	0.00552492
Cog8	ENSMUSG00000031916	88.8076	1.64327	0.0490038
Slc15a3	ENSMUSG00000024737	110.975	1.52347	0.0131032
Ptk2b	ENSMUSG00000059456	401.808	1.42488	0.0262982
Prss23	ENSMUSG00000039405	75.0482	1.42473	0.0438495
Rnf169	ENSMUSG00000058761	328.006	1.40299	3.48e-07
Diaph2	ENSMUSG00000034480	330.257	1.3861	0.000302549
Gse1	ENSMUSG00000031822	1352.12	1.38467	0.00831972
Kmt2d	ENSMUSG00000048154	451.683	1.37221	0.0217028
Pom121	ENSMUSG00000053293	675.332	1.36356	0.00987296
Tmem132a	ENSMUSG00000024736	124.349	1.35938	0.0177872
Kdm6b	ENSMUSG00000018476	865.084	1.35383	0.00453397
Bcor	ENSMUSG00000040363	498.648	1.2885	0.0177872
Sema3e	ENSMUSG00000063531	182.205	1.28246	0.0264877
Prr12	ENSMUSG00000046574	650.102	1.281	0.0291088
B230334C09Rik	ENSMUSG00000104597	302.848	1.27549	0.00103713
Nhsl2	ENSMUSG00000079481	543.52	1.27264	0.00142066
Plekha5	ENSMUSG00000030231	191.175	1.24711	0.0231871
Kalrn	ENSMUSG00000061751	4823.2	1.1721	0.0262982
Stxbp5l	ENSMUSG00000022829	210.258	1.17204	0.0394466
Eapp	ENSMUSG00000054302	373.281	1.17104	0.019671
Dhx8	ENSMUSG00000034931	179.725	1.15934	0.0217028
Mybbp1a	ENSMUSG00000040463	227.567	1.15014	0.044695
Clk4	ENSMUSG00000020385	308.724	1.14242	0.038186
Sestd1	ENSMUSG00000042272	260.751	1.13118	0.0321091
Nefm	ENSMUSG00000022054	1269.24	1.12455	0.0177872
D430041D05Rik	ENSMUSG00000068373	869.213	1.1236	0.0177872
Tnrc18	ENSMUSG00000039477	942.541	1.1178	0.0110387
Wdtc1	ENSMUSG00000037622	232.79	1.07538	0.00453397
Ube4b	ENSMUSG00000028960	526.221	1.07476	0.0142843
Shank3	ENSMUSG00000022623	152.779	1.0593	0.0337174
Ssh2	ENSMUSG00000037926	505.894	1.01334	0.0374852
Srcin1	ENSMUSG00000038453	1793.97	1.00967	0.0321091
Tcf20	ENSMUSG00000041852	2603.99	0.999538	0.0235498
Manea	ENSMUSG00000040520	536.014	0.985248	0.0193548
Tcaf1	ENSMUSG00000036667	984.316	0.966509	0.0221548
Lonrf2	ENSMUSG00000048814	1363.34	0.965891	0.00483438
Grm5	ENSMUSG00000049583	561.394	0.907486	0.0480635
Ncor2	ENSMUSG00000029478	790.759	0.856086	0.0151656
Opcml	ENSMUSG00000062257	2331.78	0.763424	0.0151907
Jak1	ENSMUSG00000028530	471.901	0.755423	0.0448345
Eif4g3	ENSMUSG00000028760	1603.52	0.545741	0.045132
Atp5h	ENSMUSG00000034566	757.398	-0.665355	0.0425033
Tcerg1	ENSMUSG00000024498	366.939	-0.77002	0.044695
Prxl2a	ENSMUSG00000021792	572.919	-0.838394	0.0177872
B230118H07Rik	ENSMUSG00000027165	320.535	-0.872665	0.038186
Ntan1	ENSMUSG00000022681	395.946	-0.910373	0.0229428
LTO1	ENSMUSG00000031072	703.418	-1.00262	0.0294994
Pmvk	ENSMUSG00000027952	195.619	-1.04091	0.0177872
Dcp2	ENSMUSG00000024472	338.879	-1.14442	0.038186
Ptgds	ENSMUSG00000015090	1777.74	-1.37738	0.000392735
Pttg1	ENSMUSG00000020415	105.409	-1.47946	0.0480635
Ier3ip1	ENSMUSG00000090000	160.211	-1.48117	0.0365221
S1pr2	ENSMUSG00000043895	105.153	-1.49174	0.038186
Rilpl2	ENSMUSG00000029401	75.9253	-1.51589	0.0305372
Pcdh19	ENSMUSG00000051323	162.227	-1.52948	0.0051683
Nip7	ENSMUSG00000031917	125.547	-1.61097	0.00483438
Rhoc	ENSMUSG00000002233	73.4427	-1.67381	0.0177872
1700101I11Rik	ENSMUSG00000097675	81.7859	-1.69253	0.0305372
Zc4h2	ENSMUSG00000035062	258.328	-1.77997	0.0305372
Gpatch2l	ENSMUSG00000021254	121.992	-1.78511	0.0257992
Prdx4	ENSMUSG00000025289	109.323	-1.79876	0.00892066
Tmem11	ENSMUSG00000043284	77.909	-1.9183	0.044695
Mppe1	ENSMUSG00000062526	69.1735	-1.94402	0.0480635
2410131K14Rik	ENSMUSG00000032840	105.364	-1.94945	0.037563
Kdm2b	ENSMUSG00000029475	64.3718	-2.00709	0.038186
Wdr20	ENSMUSG00000037957	136.336	-2.02284	0.0295421
Atg16l1	ENSMUSG00000026289	70.9271	-2.02436	0.0239599
Acadm	ENSMUSG00000062908	121.313	-2.0304	0.00892066
Tmem136	ENSMUSG00000048503	39.6112	-2.09351	0.0227615
C330018D20Rik	ENSMUSG00000024592	58.1651	-2.16887	0.00483438
Ctsz	ENSMUSG00000016256	66.3486	-2.18931	0.0217028
Acad8	ENSMUSG00000031969	79.9588	-2.20722	0.0018665
Mmp2	ENSMUSG00000031740	48.6305	-2.25748	0.0051683
Zfp839	ENSMUSG00000021271	53.7957	-2.28539	0.0217028
Il33	ENSMUSG00000024810	151.876	-2.30309	0.0109282
Commd10	ENSMUSG00000042705	102.851	-2.42487	0.000673856
Letm2	ENSMUSG00000037363	31.4379	-2.47879	0.0262982
Tmem80	ENSMUSG00000025505	46.6819	-2.59701	0.0193548
Fam229b	ENSMUSG00000051736	66.044	-2.69786	0.0480635
NA	ENSMUSG00000097889	39.3244	-2.71245	0.0119266
NA	ENSMUSG00000097664	32.6044	-2.73605	0.0193548
Pcdhgc4	ENSMUSG00000023036	30.7905	-2.82422	0.0480635
Hira	ENSMUSG00000022702	71.9815	-3.11231	0.00149518
