# Supplementary material for: Environmental enrichment ameliorates perinatal brain injury and promotes functional white matter recovery
Source: Nat Commun. 2020 Feb 19;11:964. doi: 10.1038/s41467-020-14762-7 (PMC7031237; doi:10.1038/s41467-020-14762-7)
Supplement: Supplementary file 8 — Supplementary Dataset 4 [file 41467_2020_14762_MOESM8_ESM.xlsx]

## Sheet: Sheet1
Gene	Ensembl ID	baseMean	log2FoldChange	padj
Kdm6bos	ENSMUSG00000085178	62.2924	3.50473	1.03e-10
Spin4	ENSMUSG00000071722	38.9201	3.32132	0.000492418
Myom1	ENSMUSG00000024049	26.0542	3.04976	0.0442703
Itga6	ENSMUSG00000027111	40.5596	3.02435	0.00227277
Cenpn	ENSMUSG00000031756	58.4679	2.9994	1.15e-05
Pcdhga10	ENSMUSG00000102222	57.7172	2.89268	0.0020293
Inf2	ENSMUSG00000037679	3557.36	2.78676	0.00629008
Adora2a	ENSMUSG00000020178	28.4943	2.75536	0.0188431
C030015A19Rik	ENSMUSG00000108181	26.4342	2.69834	0.0160567
Myo1c	ENSMUSG00000017774	35.9139	2.6557	0.0360903
Kdm6b	ENSMUSG00000018476	1935.82	2.62526	8.88e-35
mt-Rnr2	ENSMUSG00000064339	2206.3	2.61003	4.8e-11
Bcor	ENSMUSG00000040363	1207.21	2.57254	3.14e-11
mt-Rnr1	ENSMUSG00000064337	897.628	2.54503	2.37e-09
Sf3b1	ENSMUSG00000025982	12979.5	2.4903	2.51e-18
Rai1	ENSMUSG00000062115	2393.73	2.41482	3.1e-18
Raph1	ENSMUSG00000026014	3252.45	2.3976	4.57e-07
Ylpm1	ENSMUSG00000021244	4198.29	2.38983	7.9e-22
Plekha7	ENSMUSG00000045659	93.804	2.36656	0.041728
Gse1	ENSMUSG00000031822	2593.49	2.35349	6.69e-23
Bahcc1	ENSMUSG00000039741	2732.13	2.35226	3.11e-11
mt-Nd1	ENSMUSG00000064341	1180.77	2.35042	5.06e-14
Sspn	ENSMUSG00000030255	118.178	2.32924	0.0411518
Zfp939	ENSMUSG00000030424	54.2154	2.31774	0.017535
Zfp975	ENSMUSG00000069727	91.6781	2.30358	0.0330038
Aqp4	ENSMUSG00000024411	188.26	2.25818	0.0115312
Thap6	ENSMUSG00000102644	116.033	2.25123	0.000263831
Ube2t	ENSMUSG00000026429	50.0219	2.24425	0.0188431
Setd1b	ENSMUSG00000038384	700.572	2.24051	2.05e-05
Foxp2	ENSMUSG00000029563	864.729	2.23916	4.35e-06
Pclaf	ENSMUSG00000040204	85.8213	2.1424	0.0330038
Sf3b3	ENSMUSG00000033732	924.763	2.14169	3.67e-05
Gm17066	ENSMUSG00000091509	152.012	2.13309	6.54e-05
Gins2	ENSMUSG00000031821	1550.3	2.11502	2.58e-15
Adhfe1	ENSMUSG00000025911	76.1188	2.07984	0.00384791
mt-Cytb	ENSMUSG00000064370	446.997	2.0127	2.02e-05
Dus4l	ENSMUSG00000020648	59.5461	2.00958	0.00966088
4930516B21Rik	ENSMUSG00000097504	39.6406	1.97555	0.0303114
mt-Nd4	ENSMUSG00000064363	460.148	1.96682	0.000897419
mt-Nd2	ENSMUSG00000064345	351.108	1.95928	0.00369303
Prrx1	ENSMUSG00000026586	238.039	1.95322	0.000166591
Tnrc18	ENSMUSG00000039477	3666.47	1.93976	3.33e-10
Kbtbd8	ENSMUSG00000030031	104.133	1.93159	0.0177585
Meg3	ENSMUSG00000021268	3322.83	1.93054	9.96e-09
Rn7sk	ENSMUSG00000065037	225.579	1.92496	0.000363746
Nos1	ENSMUSG00000029361	255.756	1.90523	0.00408695
mt-Nd6	ENSMUSG00000064368	197.458	1.89841	0.00887948
Zbtb46	ENSMUSG00000027583	84.9391	1.809	0.0345042
Zfp229	ENSMUSG00000061544	87.9055	1.80853	0.0366575
Sytl5	ENSMUSG00000054453	107.992	1.80553	0.038558
Kalrn	ENSMUSG00000061751	21061	1.80085	6.08e-07
Adamts4	ENSMUSG00000006403	973.264	1.78169	7.81e-07
Ndc80	ENSMUSG00000024056	65.793	1.77635	0.0418182
Dnaaf5	ENSMUSG00000025857	179.136	1.77243	0.027683
Cdc42ep2	ENSMUSG00000045664	124.706	1.76979	0.00167272
Snhg11	ENSMUSG00000044349	914.067	1.76409	0.00336146
Fam135b	ENSMUSG00000036800	150.481	1.7583	0.0148112
Srebf1	ENSMUSG00000020538	357.267	1.75287	1.89e-06
Sgo2a	ENSMUSG00000026039	145.587	1.75231	0.0195863
P2ry1	ENSMUSG00000027765	69.6678	1.70029	0.0330038
Erich3	ENSMUSG00000078161	329.422	1.68333	7.89e-05
Atad2	ENSMUSG00000022360	127.224	1.67091	0.0144318
Zfc3h1	ENSMUSG00000034163	1157.56	1.66423	0.00307457
Ttll12	ENSMUSG00000016757	252.207	1.64986	0.0240926
Ddx46	ENSMUSG00000021500	3383.84	1.64883	1.16e-07
Gm15912	ENSMUSG00000085881	321.209	1.64184	0.00403271
Aspa	ENSMUSG00000020774	423.493	1.63436	0.024623
Thsd7b	ENSMUSG00000042581	87.7309	1.63206	0.0330038
Cdr1	ENSMUSG00000090546	1562.76	1.61355	4.26e-16
mt-Co1	ENSMUSG00000064351	999.509	1.59699	5.55e-05
Rad18	ENSMUSG00000030254	146.52	1.5926	0.0214393
Sall1	ENSMUSG00000031665	167.165	1.58425	0.016683
Tspan14	ENSMUSG00000037824	63.3433	1.57493	0.0140017
Cd247	ENSMUSG00000005763	116.109	1.57253	0.03441
Son	ENSMUSG00000022961	3629.34	1.57218	0.00126946
Klhl4	ENSMUSG00000025597	321.736	1.57027	0.0291251
Id3	ENSMUSG00000007872	89.1437	1.56668	0.0244418
Ubr4	ENSMUSG00000066036	1574.99	1.56409	3.14e-11
Dlg5	ENSMUSG00000021782	284.411	1.5612	0.00218062
mt-Nd5	ENSMUSG00000064367	773.208	1.53341	1.57e-06
Mn1	ENSMUSG00000070576	545.275	1.51727	5.14e-05
Itga9	ENSMUSG00000039115	283.34	1.50353	0.0223935
Prr12	ENSMUSG00000046574	1366.76	1.49357	4.49e-06
Slc4a4	ENSMUSG00000060961	517.633	1.48958	4.18e-07
Tcf20	ENSMUSG00000041852	5693.26	1.48443	1.1e-06
Lrguk	ENSMUSG00000056215	252.318	1.48039	0.0398803
Msl3	ENSMUSG00000031358	219.766	1.46844	0.00669947
Atp11b	ENSMUSG00000037400	263.629	1.44976	0.035455
Gm37376	ENSMUSG00000102349	5298.21	1.43773	0.00181375
Mcm4	ENSMUSG00000022673	225.183	1.42291	0.00629008
Glmn	ENSMUSG00000029276	150.448	1.41945	0.0435671
Klhl28	ENSMUSG00000020948	318.423	1.38758	0.00301367
Id4	ENSMUSG00000021379	208.5	1.37595	0.0229454
Khdc4	ENSMUSG00000028060	674.436	1.37463	0.00187354
Ryr2	ENSMUSG00000021313	1304.41	1.374	1.1e-06
Stx2	ENSMUSG00000029428	276.304	1.3659	0.00644114
Nfatc1	ENSMUSG00000033016	99.1837	1.35902	0.0187662
Malat1	ENSMUSG00000092341	9826.6	1.35123	0.00207386
Jcad	ENSMUSG00000033960	1248.54	1.34809	0.0012178
Donson	ENSMUSG00000022960	130.892	1.33432	0.0406854
Etl4	ENSMUSG00000036617	1441.35	1.32974	8.33e-07
Nr4a2	ENSMUSG00000026826	780.643	1.32799	0.0231107
Bmp3	ENSMUSG00000029335	370.996	1.32783	0.0173633
Cntn6	ENSMUSG00000030092	165.356	1.32342	0.0409324
Spata13	ENSMUSG00000021990	531.562	1.31081	0.00380693
Tmem123	ENSMUSG00000050912	350.733	1.30519	0.00504497
Dpy19l3	ENSMUSG00000043671	323.671	1.30488	0.0401719
Prrg1	ENSMUSG00000047996	161.537	1.30052	0.0243364
Slc1a3	ENSMUSG00000005360	880.085	1.29521	1.08e-06
Nrarp	ENSMUSG00000078202	209.92	1.28182	0.00109448
Yeats2	ENSMUSG00000041215	19979.4	1.27357	2.3e-06
Nup155	ENSMUSG00000022142	243.281	1.27214	0.038558
Cspg4	ENSMUSG00000032911	3047.07	1.27076	4.97e-05
Pld1	ENSMUSG00000027695	519.577	1.26853	3.95e-06
Nup98	ENSMUSG00000063550	672.357	1.2677	0.00155805
Gca	ENSMUSG00000026893	367.238	1.25762	0.0404001
Htt	ENSMUSG00000029104	910.042	1.25407	0.000483658
Gm38287	ENSMUSG00000103217	210.542	1.25115	0.00366598
Npas3	ENSMUSG00000021010	298.749	1.23888	0.00617738
Jmjd1c	ENSMUSG00000037876	2156.66	1.23317	1.54e-08
Plekha6	ENSMUSG00000041757	378.612	1.22444	0.00388502
Zfp866	ENSMUSG00000043090	175.334	1.21142	0.0463779
Nkrf	ENSMUSG00000044149	840.548	1.20904	0.00503563
Inpp5b	ENSMUSG00000028894	238.139	1.20538	0.00717196
Lonrf2	ENSMUSG00000048814	2588.63	1.19859	3.08e-06
Gli3	ENSMUSG00000021318	297.563	1.19827	0.0236512
Ranbp2	ENSMUSG00000003226	2347.1	1.19061	1.45e-05
Prpf40a	ENSMUSG00000061136	1358.38	1.18812	5.55e-05
NA	ENSMUSG00000092267	1282.46	1.182	0.0177585
Socs6	ENSMUSG00000056153	339.27	1.16829	0.0366434
Tead1	ENSMUSG00000055320	328.393	1.15906	0.0423847
Myo6	ENSMUSG00000033577	701.422	1.15283	0.000735521
Haus6	ENSMUSG00000038047	240.1	1.15055	0.0253655
Brip1os	ENSMUSG00000085208	538.919	1.14317	0.0398803
Slc38a10	ENSMUSG00000061306	185.15	1.13627	0.0328017
Pou2f1	ENSMUSG00000026565	278.091	1.13206	0.0102471
Asxl2	ENSMUSG00000037486	344.769	1.12956	0.0145354
Cpox	ENSMUSG00000022742	864.179	1.12666	0.0118831
Chrna4	ENSMUSG00000027577	842.352	1.12342	0.019198
Plekhh1	ENSMUSG00000060716	842.363	1.11998	0.0470985
Smyd3	ENSMUSG00000055067	413.291	1.11505	0.04542
Gm26728	ENSMUSG00000101162	140.971	1.11482	0.0244384
Zbtb34	ENSMUSG00000068966	558.837	1.1091	0.0151916
Top2a	ENSMUSG00000020914	935.103	1.10702	0.00741995
Fam214a	ENSMUSG00000034858	549.187	1.10476	0.0126339
9330182L06Rik	ENSMUSG00000056004	491.328	1.09891	0.0111389
Mir100hg	ENSMUSG00000074415	168.193	1.08919	0.0243364
Ajm1	ENSMUSG00000029419	495.091	1.07018	0.0222179
Dcx	ENSMUSG00000031285	1827.69	1.05746	0.00187859
Racgap1	ENSMUSG00000023015	261.995	1.05521	0.044028
Hes5	ENSMUSG00000048001	133.469	1.05337	0.0423847
NA	ENSMUSG00000097872	484	1.0529	0.0109342
G2e3	ENSMUSG00000035293	241.584	1.04988	0.0140452
Scd1	ENSMUSG00000037071	313.849	1.04854	0.00833828
Notch1	ENSMUSG00000026923	211.7	1.04753	0.0249187
Cldnd1	ENSMUSG00000022744	835.708	1.0355	0.0398803
Gm48249	ENSMUSG00000111447	199.862	1.03327	0.0168669
Gm12758	ENSMUSG00000085105	523.892	1.03014	0.00168036
Mitf	ENSMUSG00000035158	168.834	1.02084	0.0423847
Sema4d	ENSMUSG00000021451	1481.08	1.0207	0.00801837
Atg16l2	ENSMUSG00000047767	116.928	1.01182	0.0423847
Slc4a1ap	ENSMUSG00000029141	445.151	1.00069	0.00756771
Micu1	ENSMUSG00000020111	332.42	0.997589	0.00617738
Atg7	ENSMUSG00000030314	648.637	0.986531	0.00433508
Igsf10	ENSMUSG00000036334	380.87	0.985498	0.0156629
Pde10a	ENSMUSG00000023868	1162.63	0.984229	0.0133451
Tbr1	ENSMUSG00000035033	581.315	0.980361	0.00224974
Dock10	ENSMUSG00000038608	1136.44	0.977352	0.0459623
Sox9	ENSMUSG00000000567	373.959	0.974208	0.0366434
Tmem43	ENSMUSG00000030095	141.424	0.973253	0.0475095
Rap1a	ENSMUSG00000068798	2603.45	0.968005	0.0326354
Hspa2	ENSMUSG00000059970	259.551	0.967836	0.0216195
Derl2	ENSMUSG00000018442	169.076	0.966439	0.0268724
Cnot3	ENSMUSG00000035632	307.833	0.962769	0.00683334
Tshz1	ENSMUSG00000046982	520.633	0.959703	0.00380693
Topors	ENSMUSG00000036822	395.581	0.958215	0.0327611
Fam107b	ENSMUSG00000026655	716.363	0.957971	0.0459032
Nav2	ENSMUSG00000052512	1340.67	0.957001	0.0017444
Ilf3	ENSMUSG00000032178	662.174	0.948687	0.0174559
Eps15	ENSMUSG00000028552	4226.98	0.947701	0.000183093
Lats2	ENSMUSG00000021959	231.6	0.945508	0.00468751
Carmil1	ENSMUSG00000021338	517.487	0.935691	0.00380693
Map3k1	ENSMUSG00000021754	340.783	0.934357	0.020018
Phlda1	ENSMUSG00000020205	563.949	0.933042	0.0244384
Tstd3	ENSMUSG00000028251	282.306	0.932457	0.017535
Ccna2	ENSMUSG00000027715	445.285	0.92549	0.016514
9330162G02Rik	ENSMUSG00000109536	191.369	0.918417	0.0243733
Iars	ENSMUSG00000037851	968.947	0.916944	0.0140452
Rbm26	ENSMUSG00000022119	1117.83	0.902149	0.00361508
Tnr	ENSMUSG00000015829	11486.3	0.900763	1.59e-05
Hivep1	ENSMUSG00000021366	671.424	0.897497	0.0330038
Tle4	ENSMUSG00000024642	1063.72	0.892893	0.016683
Slc1a2	ENSMUSG00000005089	7031.26	0.892013	9.2e-06
Pik3c2a	ENSMUSG00000030660	806.231	0.891038	0.0130744
Zfp36l1	ENSMUSG00000021127	809.481	0.885292	0.0361727
Snrnp200	ENSMUSG00000003660	1024.98	0.879289	0.0021273
Vcan	ENSMUSG00000021614	2180.53	0.877276	0.000973009
Ncor2	ENSMUSG00000029478	1822.62	0.875121	0.0284056
Slc6a8	ENSMUSG00000019558	1107.33	0.873061	0.0131819
Myo9b	ENSMUSG00000004677	339.323	0.869181	0.0148112
Grid2	ENSMUSG00000071424	484.496	0.868416	0.0153837
Tcf7l2	ENSMUSG00000024985	901.665	0.864955	0.041728
Ednrb	ENSMUSG00000022122	1854.91	0.862795	0.0118831
Il1rap	ENSMUSG00000022514	784.148	0.855375	0.0178676
Rnf152	ENSMUSG00000047496	325.855	0.841465	0.0309798
Sema6d	ENSMUSG00000027200	1653.54	0.831327	0.01362
Nfat5	ENSMUSG00000003847	934.879	0.830724	0.034731
Aldoc	ENSMUSG00000017390	612.389	0.825603	0.0411504
Nfia	ENSMUSG00000028565	3053.44	0.821646	0.00133801
Stox2	ENSMUSG00000038143	1817.37	0.818131	0.0238189
Zfp638	ENSMUSG00000030016	1934.07	0.816114	0.0391019
Ptprd	ENSMUSG00000028399	3822.61	0.814574	0.000144008
Elk4	ENSMUSG00000026436	372.055	0.814462	0.0424574
Enah	ENSMUSG00000022995	4042.2	0.812709	0.0351631
Lss	ENSMUSG00000033105	923.14	0.812554	0.0245545
Naa15	ENSMUSG00000063273	858.985	0.802485	0.0125507
Polr2a	ENSMUSG00000005198	962.112	0.800801	0.00883376
Gm38039	ENSMUSG00000103719	308.016	0.800108	0.0397065
Srcin1	ENSMUSG00000038453	3133.67	0.799028	0.0180989
Virma	ENSMUSG00000040720	236.538	0.792811	0.0264886
Sfpq	ENSMUSG00000028820	2283.26	0.791732	0.00257821
Enpp2	ENSMUSG00000022425	5446.63	0.790478	0.0187662
Sos2	ENSMUSG00000034801	689.945	0.789496	0.038818
Arhgap23	ENSMUSG00000049807	774.375	0.787615	0.0331247
Larp4	ENSMUSG00000023025	631.905	0.785236	0.0282274
Sec23b	ENSMUSG00000027429	331.835	0.781282	0.029213
Gjc3	ENSMUSG00000056966	2603.12	0.77405	6.14e-05
Lcorl	ENSMUSG00000015882	1843.56	0.773725	0.0244418
Pcdh11x	ENSMUSG00000034755	566.844	0.772456	0.0359608
Sypl	ENSMUSG00000020570	636.859	0.771428	0.00756771
Prelid3b	ENSMUSG00000016257	630.525	0.768264	0.0248091
Gpr17	ENSMUSG00000052229	5456.88	0.76333	0.0330038
Arglu1	ENSMUSG00000040459	699.916	0.761774	0.00344817
Fubp3	ENSMUSG00000026843	1146.67	0.761565	0.0442703
Nhsl2	ENSMUSG00000079481	882.83	0.758181	0.0282685
Unc5c	ENSMUSG00000059921	821.151	0.745705	0.0464626
Rasgef1b	ENSMUSG00000089809	1078.49	0.744975	0.0133536
Ppp6r3	ENSMUSG00000024908	827.801	0.741643	0.0330038
Maml2	ENSMUSG00000031925	689.964	0.741115	0.0236813
Cdk13	ENSMUSG00000041297	978.199	0.735593	0.0173269
Myef2	ENSMUSG00000027201	852.72	0.732742	0.0282274
Gltp	ENSMUSG00000011884	3538.43	0.72917	0.0373196
Prpf8	ENSMUSG00000020850	1980.2	0.727493	0.0295512
Ncam1	ENSMUSG00000039542	3790.1	0.726445	0.0178676
Ptpn4	ENSMUSG00000026384	1462.21	0.726198	0.0334008
Pde4b	ENSMUSG00000028525	2580.43	0.723414	0.0283053
Tnrc6b	ENSMUSG00000047888	1763.41	0.712948	0.0277685
Atp8a1	ENSMUSG00000037685	1330.35	0.711633	0.00539154
Pitpnc1	ENSMUSG00000040430	748.682	0.711005	0.034847
Dennd4a	ENSMUSG00000053641	928.022	0.709481	0.0233016
Ncan	ENSMUSG00000002341	3529.76	0.704833	0.0132941
Cat	ENSMUSG00000027187	1715.45	0.697397	0.0323607
Hspa5	ENSMUSG00000026864	1494.71	0.696828	0.033978
Eps8	ENSMUSG00000015766	723.71	0.689692	0.0391019
Scarb2	ENSMUSG00000029426	2443.87	0.687015	0.0351631
Zmiz1	ENSMUSG00000007817	3211.72	0.686027	0.000769038
Hipk2	ENSMUSG00000061436	2206.26	0.684701	0.00218062
Fam193a	ENSMUSG00000037210	522.734	0.678471	0.0456774
Dhx9	ENSMUSG00000042699	1622.01	0.675017	0.00260495
Asrgl1	ENSMUSG00000024654	2632.36	0.670118	0.0324318
Cdc27	ENSMUSG00000020687	1243.34	0.663728	0.00629008
Matr3	ENSMUSG00000037236	2446.31	0.662622	0.0241938
Glud1	ENSMUSG00000021794	2503.16	0.659275	0.0241038
Nipbl	ENSMUSG00000022141	1053.51	0.656226	0.0102471
Map7	ENSMUSG00000019996	743.404	0.65424	0.0485584
Mon2	ENSMUSG00000034602	593.712	0.632109	0.0351631
Ivns1abp	ENSMUSG00000023150	1047.32	0.628976	0.0149785
Lamp2	ENSMUSG00000016534	774.706	0.628058	0.0411504
Ncor1	ENSMUSG00000018501	2941.06	0.608866	0.0129688
Ddb1	ENSMUSG00000024740	1035.67	0.607789	0.0170106
Anapc1	ENSMUSG00000014355	572.865	0.585908	0.0484017
Hnrnpu	ENSMUSG00000039630	3751.47	0.579407	0.0102471
Casp3	ENSMUSG00000031628	838.366	0.573049	0.044181
Tnrc6a	ENSMUSG00000052707	586.153	0.571466	0.0386733
Ntrk2	ENSMUSG00000055254	2891.98	0.54747	0.0208916
Slc35f1	ENSMUSG00000038602	2630.13	0.515125	0.00962491
Pde4dip	ENSMUSG00000038170	2202.13	0.51409	0.0173633
Aldoa	ENSMUSG00000030695	2570.22	-0.477008	0.0156629
Calm1	ENSMUSG00000001175	16929	-0.510916	0.0404734
Gm26631	ENSMUSG00000097445	1621.68	-0.516725	0.0436416
Mlf2	ENSMUSG00000030120	1264.49	-0.522361	0.0303539
Myl12b	ENSMUSG00000034868	1002.83	-0.523046	0.035455
Cox5a	ENSMUSG00000000088	1969.08	-0.528567	0.0294585
Ndufa4	ENSMUSG00000029632	2429.06	-0.538682	0.0286472
Atp6v1b2	ENSMUSG00000006273	2030.4	-0.554204	0.0241938
Ywhah	ENSMUSG00000018965	1438.8	-0.561125	0.00960632
Ttc3	ENSMUSG00000040785	5409.89	-0.573713	0.0366575
Rrp1	ENSMUSG00000061032	1286.1	-0.583804	0.01362
Scamp5	ENSMUSG00000040722	661.438	-0.583934	0.0185106
Stxbp1	ENSMUSG00000026797	3025.07	-0.584776	0.0323607
Gng3	ENSMUSG00000071658	3331.21	-0.591458	0.0245545
Fbxl16	ENSMUSG00000025738	968.786	-0.595968	0.0257483
Gap43	ENSMUSG00000047261	1316.62	-0.602573	0.0282274
Bex2	ENSMUSG00000042750	1235.38	-0.603226	0.00475505
Ghitm	ENSMUSG00000041028	1661.97	-0.617077	0.0270493
Vamp2	ENSMUSG00000020894	4623.53	-0.620774	0.0122512
AI593442	ENSMUSG00000078307	1351.52	-0.624672	0.017535
Hint1	ENSMUSG00000020267	839.858	-0.624972	0.0143126
Ppp3cb	ENSMUSG00000021816	3379.16	-0.6296	0.0463779
Fgf12	ENSMUSG00000022523	1629.73	-0.658715	0.0450952
Mdh1	ENSMUSG00000020321	2769.07	-0.661096	0.015328
Bmerb1	ENSMUSG00000044117	2731.81	-0.665847	0.00388502
Cox6c	ENSMUSG00000014313	1078.11	-0.67905	0.00222912
Ncdn	ENSMUSG00000028833	1985.78	-0.699154	0.00780686
Atp6v1d	ENSMUSG00000021114	1598.48	-0.708612	0.0158719
Olfm1	ENSMUSG00000026833	1935.69	-0.708972	0.0026025
Gm12999	ENSMUSG00000087352	517.058	-0.717948	0.0464626
Zmat2	ENSMUSG00000001383	639.83	-0.718146	0.0241938
Wbp2	ENSMUSG00000034341	860.034	-0.721184	0.0328504
Atpif1	ENSMUSG00000054428	1017.41	-0.73064	0.015287
Ndufv3	ENSMUSG00000024038	295.26	-0.739053	0.0383472
Ube2j1	ENSMUSG00000028277	884.139	-0.739627	0.0100526
Ntm	ENSMUSG00000059974	1477.93	-0.742188	0.0223935
Chd3	ENSMUSG00000018474	1431.34	-0.746337	0.00139598
Cox6a1	ENSMUSG00000041697	1451.14	-0.746859	0.0384223
Stmn1	ENSMUSG00000028832	411.308	-0.749696	0.0269941
Pak1	ENSMUSG00000030774	2986.61	-0.750575	0.0445736
Snn	ENSMUSG00000037972	562.642	-0.76794	0.0330038
Ubxn11	ENSMUSG00000012126	292.503	-0.785188	0.0282274
Tspan13	ENSMUSG00000020577	1289.48	-0.790623	0.0398803
Adora1	ENSMUSG00000042429	1014.7	-0.79143	0.00810397
Slc17a7	ENSMUSG00000070570	1654.22	-0.805637	0.0153764
1110008P14Rik	ENSMUSG00000039195	470.921	-0.81183	0.00227277
Mllt11	ENSMUSG00000053192	1656.94	-0.821107	0.0109342
Pantr1	ENSMUSG00000060424	368.014	-0.834111	0.0128222
Syngr1	ENSMUSG00000022415	710.021	-0.836386	0.0100903
Map7d2	ENSMUSG00000041020	726.052	-0.837506	0.0177585
Jmjd8	ENSMUSG00000025736	381.946	-0.84555	0.0248091
Stub1	ENSMUSG00000039615	313.509	-0.84844	0.01362
Pmpca	ENSMUSG00000026926	737.236	-0.849009	0.000492418
Ensa	ENSMUSG00000038619	1604.96	-0.850705	0.0151294
Pacsin1	ENSMUSG00000040276	322.4	-0.852097	0.0341684
Stx1a	ENSMUSG00000007207	270.242	-0.8598	0.0245545
Ldhb	ENSMUSG00000030246	1207.69	-0.860788	0.00181375
Cox7a2	ENSMUSG00000032330	680.972	-0.861029	0.00210293
Stmn3	ENSMUSG00000027581	630.867	-0.866036	0.0216055
Med28	ENSMUSG00000015804	300.661	-0.871027	0.0252802
Nell2	ENSMUSG00000022454	951.674	-0.883631	0.015328
Cck	ENSMUSG00000032532	1030.24	-0.897977	0.00369303
Atp1b1	ENSMUSG00000026576	5292.4	-0.900196	0.00323556
Sh3bgrl3	ENSMUSG00000028843	638.822	-0.901138	0.0160567
Arfip2	ENSMUSG00000030881	320.328	-0.902516	0.00868982
Snph	ENSMUSG00000027457	307.235	-0.904663	0.0486003
Mif	ENSMUSG00000033307	482.183	-0.908298	0.0026025
Sult4a1	ENSMUSG00000018865	608.668	-0.91524	0.0153764
Gm16740	ENSMUSG00000097167	488.449	-0.917714	0.0246837
Arl3	ENSMUSG00000025035	232.614	-0.924103	0.0455164
Prdx5	ENSMUSG00000024953	484.048	-0.924512	0.0330038
Pex5l	ENSMUSG00000027674	955.339	-0.927787	0.0188431
Dlg4	ENSMUSG00000020886	982.57	-0.93375	0.0456774
Kctd20	ENSMUSG00000005936	216.578	-0.935491	0.0418182
Nme7	ENSMUSG00000026575	1588.21	-0.936501	0.00720279
Slc25a22	ENSMUSG00000019082	378.996	-0.949949	0.0323607
Thy1	ENSMUSG00000032011	1146.79	-0.962974	0.0120704
Ccdc92	ENSMUSG00000037979	384.695	-0.96521	0.0330038
Ube2ql1	ENSMUSG00000052981	773.991	-0.967919	0.000186668
Plpp6	ENSMUSG00000040105	435.571	-0.970678	0.0442065
Calm2	ENSMUSG00000036438	11806.3	-0.974358	0.0160567
Hdac11	ENSMUSG00000034245	312.635	-0.98168	0.0125941
Gm43857	ENSMUSG00000104548	311.388	-0.985921	0.0350354
Rgs4	ENSMUSG00000038530	1399.46	-0.99012	0.0323607
Stmn2	ENSMUSG00000027500	2666.25	-0.993866	0.00755721
Tmem70	ENSMUSG00000025940	253.379	-1.00021	0.0216195
Sms	ENSMUSG00000071708	515.986	-1.00347	0.00829579
Hdac9	ENSMUSG00000004698	341.29	-1.00726	0.0245545
Rbfox3	ENSMUSG00000025576	802.075	-1.01009	0.00535854
Ndufb7	ENSMUSG00000033938	222.319	-1.01081	0.0406439
Cend1	ENSMUSG00000060240	2525.63	-1.01178	1.26e-05
Ifitm7	ENSMUSG00000065968	335.89	-1.02377	0.00323556
Spred2	ENSMUSG00000045671	692.31	-1.02893	0.0450952
Cacng2	ENSMUSG00000019146	271.263	-1.03051	0.0132992
Cplx1	ENSMUSG00000033615	1634.3	-1.03721	0.00403311
Kctd13	ENSMUSG00000030685	171.082	-1.04142	0.0315675
Hcn1	ENSMUSG00000021730	722.385	-1.04164	0.000748943
Uchl1	ENSMUSG00000029223	1424.56	-1.04193	3.11e-07
Gabra2	ENSMUSG00000000560	415.791	-1.04721	0.00683334
Tspan5	ENSMUSG00000028152	508.382	-1.04768	0.044181
Sec14l1	ENSMUSG00000020823	564.364	-1.04822	0.0173633
Lrp11	ENSMUSG00000019796	438.264	-1.04844	0.0108419
Emc4	ENSMUSG00000027131	322.441	-1.05063	0.0315675
Rab3c	ENSMUSG00000021700	3207.18	-1.06049	0.0159692
Camk2a	ENSMUSG00000024617	5057.61	-1.06083	0.0185894
Coro1a	ENSMUSG00000030707	189.79	-1.0724	0.0216324
Cnih2	ENSMUSG00000024873	520.706	-1.08013	0.0202215
Dele1	ENSMUSG00000024442	153.281	-1.08256	0.00536572
Snrpn	ENSMUSG00000102252	1335.92	-1.08497	0.00158449
Kcnab2	ENSMUSG00000028931	376.385	-1.09899	0.0272856
Flot1	ENSMUSG00000059714	240.074	-1.09998	0.00197929
Dctn3	ENSMUSG00000028447	456.587	-1.10199	0.00129867
Serp2	ENSMUSG00000052584	187.974	-1.10585	0.0100526
Prkar1b	ENSMUSG00000025855	1150.79	-1.10824	0.000288436
Plxna1	ENSMUSG00000030084	279.643	-1.10986	0.0330038
Luzp1	ENSMUSG00000001089	482.596	-1.1101	0.0181774
Cdkl2	ENSMUSG00000029403	471.155	-1.11043	0.0303539
Nrgn	ENSMUSG00000053310	3394.4	-1.1125	0.000256926
Vsnl1	ENSMUSG00000054459	6334.92	-1.12269	0.00210293
Selenow	ENSMUSG00000041571	1510.49	-1.12352	0.000170099
Hspbp1	ENSMUSG00000063802	198.723	-1.12504	0.0331247
St3gal5	ENSMUSG00000056091	264.263	-1.12703	0.026585
Napb	ENSMUSG00000027438	2336.8	-1.12725	5.39e-06
Klc2	ENSMUSG00000024862	189.226	-1.12823	0.0401719
Mgst3	ENSMUSG00000026688	193.293	-1.12937	0.00717196
Hagh	ENSMUSG00000024158	181.614	-1.13137	0.0409324
Cap2	ENSMUSG00000021373	1132.61	-1.14715	0.0160567
Map9	ENSMUSG00000033900	1158.52	-1.15179	0.00717196
Pqbp1	ENSMUSG00000031157	199.713	-1.15274	0.00733343
Pgrmc2	ENSMUSG00000049940	304.403	-1.15654	0.0268724
Mmp11	ENSMUSG00000000901	133.614	-1.16303	0.0169771
Parm1	ENSMUSG00000034981	478.025	-1.16937	0.000501451
Dnajc15	ENSMUSG00000022013	197.987	-1.16942	0.028781
Camkk2	ENSMUSG00000029471	359.942	-1.19551	0.00717196
Plcxd2	ENSMUSG00000087141	390.02	-1.19779	0.0436416
Mical2	ENSMUSG00000038244	750.352	-1.20973	0.0177585
Dgkg	ENSMUSG00000022861	262.439	-1.21917	0.0310537
Fars2	ENSMUSG00000021420	683.568	-1.22328	0.00369303
Cmas	ENSMUSG00000030282	403.382	-1.22627	3.2e-05
B4galt5	ENSMUSG00000017929	133.171	-1.23779	0.0270792
Stum	ENSMUSG00000053963	518.651	-1.23988	0.0473398
Sncb	ENSMUSG00000034891	387.335	-1.24598	0.00369303
Pgbd5	ENSMUSG00000050751	272.232	-1.24724	0.00169408
Pou3f1	ENSMUSG00000090125	290.941	-1.25387	0.0143604
Acsl5	ENSMUSG00000024981	244.405	-1.25777	0.0270493
Nrip3	ENSMUSG00000034825	531.336	-1.25925	0.00307645
Chchd10	ENSMUSG00000049422	407.149	-1.26547	0.00246694
Chchd6	ENSMUSG00000030086	130.054	-1.27347	0.0436416
Lrfn5	ENSMUSG00000035653	354.244	-1.28147	0.00307457
Neurl1a	ENSMUSG00000006435	104.415	-1.30293	0.038558
Nrn1	ENSMUSG00000039114	746.744	-1.30572	0.00222912
Gabarapl1	ENSMUSG00000030161	1131.92	-1.31001	0.000139159
Actr3b	ENSMUSG00000056367	429.95	-1.32047	0.00121744
Cep19	ENSMUSG00000035790	350.428	-1.32539	0.000271632
Gm45133	ENSMUSG00000109274	108.802	-1.33297	0.0302173
Chn1os3	ENSMUSG00000086544	979.277	-1.33608	0.00181375
Chn1	ENSMUSG00000056486	3286.11	-1.34179	0.000483208
Ndel1	ENSMUSG00000018736	186.362	-1.34692	0.0311226
Neurod2	ENSMUSG00000038255	404.327	-1.3705	0.0074458
Socs2	ENSMUSG00000020027	150.974	-1.37448	0.0479542
Gm867	ENSMUSG00000050157	75.4908	-1.39491	0.0272856
Phospho2	ENSMUSG00000027088	204.566	-1.43057	0.00966088
Gramd1b	ENSMUSG00000040111	759.07	-1.43238	0.00528396
Ptges2	ENSMUSG00000026820	77.8377	-1.43593	0.0178676
Dgkz	ENSMUSG00000040479	438.399	-1.44126	0.00418633
Hist3h2a	ENSMUSG00000078851	94.6943	-1.44232	0.0500662
Asphd1	ENSMUSG00000046378	93.0416	-1.45583	0.00966088
Slit3	ENSMUSG00000056427	103.536	-1.46203	0.0185106
Calb1	ENSMUSG00000028222	278.561	-1.46496	0.0367718
Scn1b	ENSMUSG00000019194	327.866	-1.46676	0.00109448
Pim2	ENSMUSG00000031155	133.636	-1.4707	0.017712
Lynx1	ENSMUSG00000022594	1607.48	-1.48735	1.02e-07
Fezf2	ENSMUSG00000021743	368.563	-1.48876	9.4e-05
Ccn3	ENSMUSG00000037362	1086.26	-1.48916	0.0132941
Gm26658	ENSMUSG00000096934	65.0008	-1.52577	0.038558
Tacr1	ENSMUSG00000030043	363.434	-1.53126	0.000131157
Scn1a	ENSMUSG00000064329	478.714	-1.55595	0.00403311
Scn3b	ENSMUSG00000049281	300.072	-1.59413	0.0053802
Npnt	ENSMUSG00000040998	241.931	-1.60161	0.00222912
Cnih3	ENSMUSG00000026514	263.023	-1.63606	4.32e-05
Cdh8	ENSMUSG00000036510	266.49	-1.64149	0.0255623
Cox19	ENSMUSG00000045438	88.5047	-1.64365	0.0191799
Esrrg	ENSMUSG00000026610	201.184	-1.65719	0.000318029
Galntl6	ENSMUSG00000096914	336.223	-1.68293	1.59e-05
Oprd1	ENSMUSG00000050511	130.659	-1.68359	0.0316139
Cdh12	ENSMUSG00000040452	140.66	-1.7	0.025584
Msra	ENSMUSG00000054733	121.927	-1.70505	0.00158449
Cdh7	ENSMUSG00000026312	113.851	-1.70965	0.0330038
Syt17	ENSMUSG00000058420	158.885	-1.72984	0.00117734
Vstm2l	ENSMUSG00000037843	60.0639	-1.74595	0.0284227
Tmem222	ENSMUSG00000028857	129.266	-1.78311	0.0351631
Retreg3	ENSMUSG00000017802	140.6	-1.78541	0.0130341
Prss12	ENSMUSG00000027978	96.9107	-1.78995	0.00756771
Drd2	ENSMUSG00000032259	335.125	-1.7983	0.0395596
Cyb561	ENSMUSG00000019590	87.7332	-1.80583	0.0411802
Fgf9	ENSMUSG00000021974	80.5231	-1.84503	0.000270616
Galnt18	ENSMUSG00000038296	67.1825	-1.85282	0.0277075
Coq10a	ENSMUSG00000039914	123.182	-1.87993	0.00123863
NA	ENSMUSG00000097338	37.086	-1.89188	0.0456774
Mrpl38	ENSMUSG00000020775	94.642	-1.92066	0.0140452
Ociad2	ENSMUSG00000029153	382.507	-1.98066	0.00133801
St6galnac5	ENSMUSG00000039037	333.059	-2.00941	0.00021235
Plcd4	ENSMUSG00000026173	55.6201	-2.02689	0.000467034
Snrnp48	ENSMUSG00000021431	116.158	-2.02771	0.0012178
Zfp874b	ENSMUSG00000059839	96.5813	-2.0739	0.0072003
Hcn3	ENSMUSG00000028051	35.0141	-2.08165	0.0331025
Fmnl1	ENSMUSG00000055805	166.325	-2.18569	0.000288436
Gm47163	ENSMUSG00000111977	43.7591	-2.19035	0.0100526
Gm9954	ENSMUSG00000104868	68.1847	-2.19432	0.0232253
Emc9	ENSMUSG00000022217	41.0347	-2.19591	0.0282274
Entpd6	ENSMUSG00000033068	74.3675	-2.2077	0.0163132
Egr4	ENSMUSG00000071341	66.4764	-2.25241	0.000695681
Nxpe3	ENSMUSG00000075033	49.7793	-2.28595	0.035455
Tafa1	ENSMUSG00000059187	369.319	-2.34197	4.02e-08
Samd10	ENSMUSG00000038605	43.7134	-2.34724	0.00155122
NA	ENSMUSG00000097837	69.361	-2.34963	0.000467034
Ablim3	ENSMUSG00000032735	94.2421	-2.35449	0.0120704
Slc35c2	ENSMUSG00000017664	69.6139	-2.36729	4.32e-05
Hsd11b1	ENSMUSG00000016194	42.5754	-2.40119	0.0323898
Ndst3	ENSMUSG00000027977	85.4887	-2.40465	0.0293239
Pik3cd	ENSMUSG00000039936	30.3957	-2.47451	0.0467025
4930570G19Rik	ENSMUSG00000085084	53.2625	-2.64485	0.00530712
Zfp335os	ENSMUSG00000085436	28.4758	-2.77873	0.00416397
Adcyap1	ENSMUSG00000024256	74.834	-2.7883	0.00417559
Tnfaip8l3	ENSMUSG00000074345	89.1216	-2.9993	0.0072003
Izumo4	ENSMUSG00000055862	35.1849	-3.01296	0.00224974
Rasd1	ENSMUSG00000049892	44.3922	-3.25016	0.00339344
F730043M19Rik	ENSMUSG00000052125	35.6453	-3.28159	0.000769038
Car4	ENSMUSG00000000805	38.8038	-3.40468	0.00475505
Paqr7	ENSMUSG00000037348	57.1955	-3.81129	5.39e-06
Ctsc	ENSMUSG00000030560	215.444	-4.68954	0.00474615
Ttr	ENSMUSG00000061808	1562.57	-4.69793	0.00617738
