# Supplementary material for: Environmental enrichment ameliorates perinatal brain injury and promotes functional white matter recovery
Source: Nat Commun. 2020 Feb 19;11:964. doi: 10.1038/s41467-020-14762-7 (PMC7031237; doi:10.1038/s41467-020-14762-7)
Supplement: Supplementary file 9 — Supplementary Dataset 5 [file 41467_2020_14762_MOESM9_ESM.xlsx]

## Sheet: Sheet1
Gene	Ensembl ID	baseMean	log2FoldChange	padj
Gm26776	ENSMUSG00000097770	68.5178	4.02753	0.00307673
Ccdc3	ENSMUSG00000026676	71.5621	3.83784	0.00170337
Mas1	ENSMUSG00000068037	41.5585	3.18827	0.0204536
Lamp5	ENSMUSG00000027270	318.277	3.14489	2.86e-06
A2ml1	ENSMUSG00000047228	81.3596	3.14205	0.0088177
D130043K22Rik	ENSMUSG00000006711	58.7841	3.08969	0.0175166
Rspo3	ENSMUSG00000019880	34.1631	3.05354	0.0197831
Qrfprl	ENSMUSG00000029917	70.6525	2.85199	0.0292645
Syt2	ENSMUSG00000026452	68.4331	2.78546	0.00437293
Ar	ENSMUSG00000046532	32.3438	2.70089	0.0462079
March11	ENSMUSG00000022269	28.8172	2.58368	0.0433125
Vstm2l	ENSMUSG00000037843	68.5636	2.54474	0.0152434
Dgkk	ENSMUSG00000062393	89.2901	2.4036	0.00170337
Cck	ENSMUSG00000032532	1180.47	2.3977	0.000222923
Zic4	ENSMUSG00000036972	65.297	2.34068	0.0446513
Scn1a	ENSMUSG00000064329	437.637	2.33777	1.35e-05
Tmem150c	ENSMUSG00000050640	114.27	2.31822	0.0371724
Gm19410	ENSMUSG00000109372	86.3637	2.31294	0.0143998
Stac2	ENSMUSG00000017400	68.3258	2.3077	0.00718165
Gm48374	ENSMUSG00000113589	36.6333	2.29458	0.0263951
Top1mt	ENSMUSG00000000934	49.2701	2.28109	0.0433125
Trmt12	ENSMUSG00000037085	85.5322	2.26955	0.0330058
NA	ENSMUSG00000097454	49.0523	2.18819	0.0247467
Cds1	ENSMUSG00000029330	183.962	2.15149	0.00063749
Fezf2	ENSMUSG00000021743	200.512	2.13393	0.00837953
1600014C10Rik	ENSMUSG00000054676	79.1487	2.1191	0.0196364
Thy1	ENSMUSG00000032011	952.955	2.11257	9.17e-06
Slc17a8	ENSMUSG00000019935	364.993	2.09508	0.000542913
BC030500	ENSMUSG00000049946	67.5595	2.08697	0.0172702
Galnt9	ENSMUSG00000033316	187.734	2.08638	0.0387577
Lratd1	ENSMUSG00000020607	84.5948	2.0819	0.000535875
Vgf	ENSMUSG00000037428	113.56	2.06325	0.00382619
Mal2	ENSMUSG00000024479	450.593	2.03167	0.000222923
Hist2h4	ENSMUSG00000091405	71.9746	2.02333	0.0441197
Nell1	ENSMUSG00000055409	79.5048	2.02236	0.0299482
Mgst3	ENSMUSG00000026688	169.606	2.01596	0.000230382
Trpc3	ENSMUSG00000027716	345.467	2.01462	0.000765402
Lyrm1	ENSMUSG00000030922	36.9047	1.9555	0.00605523
Klc2	ENSMUSG00000024862	210.742	1.95105	0.00100157
Scg2	ENSMUSG00000050711	394.829	1.94726	0.00289601
Panx2	ENSMUSG00000058441	88.3531	1.94424	0.015432
Npnt	ENSMUSG00000040998	199.049	1.93244	0.0245372
Uros	ENSMUSG00000030979	103.725	1.89594	0.00141824
9930014A18Rik	ENSMUSG00000097493	72.5853	1.89356	0.0247467
Map11	ENSMUSG00000036948	60.9705	1.87917	0.0058558
Camk1g	ENSMUSG00000016179	111.938	1.87913	0.0263951
Kcnt2	ENSMUSG00000052726	217.052	1.87535	0.0250073
Ociad2	ENSMUSG00000029153	293.052	1.86316	0.000765402
Pcsk1	ENSMUSG00000021587	107.912	1.86246	0.017135
Sema3c	ENSMUSG00000028780	122.522	1.86027	0.0074814
Vsnl1	ENSMUSG00000054459	4979.01	1.8595	0.00059431
Gpr26	ENSMUSG00000040125	299.831	1.85498	0.00131669
Gm26918	ENSMUSG00000097976	45.1627	1.80974	0.0255468
Cckbr	ENSMUSG00000030898	119.182	1.80512	0.04468
Rell2	ENSMUSG00000044024	172.48	1.77462	0.0255476
Gpr22	ENSMUSG00000044067	292.6	1.76745	0.000930436
Lynx1	ENSMUSG00000022594	1463.89	1.76604	0.000535875
Pcp4	ENSMUSG00000090223	513.621	1.74853	0.0196424
Syt5	ENSMUSG00000004961	251.715	1.72867	0.00381898
Gas2l1	ENSMUSG00000034201	88.7349	1.72461	0.0217423
Mmachc	ENSMUSG00000028690	166.742	1.71357	0.0255476
Pigz	ENSMUSG00000045625	132.023	1.71296	0.0303684
Slc5a7	ENSMUSG00000023945	451.686	1.69573	0.00285818
Scn2b	ENSMUSG00000070304	332.358	1.6947	0.00084554
Ankrd45	ENSMUSG00000044835	188.429	1.6703	0.000568515
Ecel1	ENSMUSG00000026247	277.891	1.66896	0.000568515
Atp1b1	ENSMUSG00000026576	3988.16	1.63254	0.00084554
Slc17a7	ENSMUSG00000070570	1633.83	1.61732	0.000930436
Ccn3	ENSMUSG00000037362	389.134	1.60831	0.0321017
Krt222	ENSMUSG00000035849	244.535	1.60589	0.0139904
Adgrl2	ENSMUSG00000028184	248.197	1.60155	0.00872173
Atp6v1g2	ENSMUSG00000024403	1252.8	1.59378	0.00084554
Nrgn	ENSMUSG00000053310	2739.54	1.58156	0.00126172
St8sia5	ENSMUSG00000025425	142.293	1.57728	0.00131669
Ccl27a	ENSMUSG00000073888	184.51	1.56964	0.0145055
Cplx1	ENSMUSG00000033615	1511.59	1.56718	0.00393944
Slc2a13	ENSMUSG00000036298	466.915	1.5641	0.000535875
Napb	ENSMUSG00000027438	1532.06	1.55934	0.0100526
Tpbgl	ENSMUSG00000096606	138.331	1.55763	0.00704795
Oprd1	ENSMUSG00000050511	149.352	1.55583	0.00556659
Gm11837	ENSMUSG00000086587	55.371	1.55186	0.0116252
Chrm2	ENSMUSG00000045613	224.123	1.53745	0.00810335
Tagln3	ENSMUSG00000022658	274.21	1.5327	0.000930436
Drd2	ENSMUSG00000032259	584.013	1.52941	0.00437293
Slc7a14	ENSMUSG00000069072	1016.77	1.51493	0.0023901
Pacsin1	ENSMUSG00000040276	295.512	1.51035	0.0100763
Nrn1	ENSMUSG00000039114	472.834	1.50683	0.0246846
Sdr39u1	ENSMUSG00000022223	127.25	1.49973	0.0143152
Fmnl1	ENSMUSG00000055805	91.4406	1.48976	0.0488156
Atp1a3	ENSMUSG00000040907	3691.56	1.48577	0.00253935
Slc16a7	ENSMUSG00000020102	502.993	1.46545	0.00160721
Nme7	ENSMUSG00000026575	1310.62	1.46526	0.00084554
Tbc1d30	ENSMUSG00000052302	276.088	1.45975	0.00141824
1110008P14Rik	ENSMUSG00000039195	571.29	1.45702	0.000118026
Syt4	ENSMUSG00000024261	503.993	1.45397	0.0253683
Cpne4	ENSMUSG00000032564	478.652	1.45335	0.00141824
Nrip3	ENSMUSG00000034825	466.691	1.44424	0.028391
Cops7a	ENSMUSG00000030127	542.656	1.43836	0.000765402
Stmn3	ENSMUSG00000027581	753.127	1.436	0.00459597
Efhd2	ENSMUSG00000040659	247.842	1.42909	0.0102865
Glra2	ENSMUSG00000018589	205.589	1.41514	0.0384595
Bend6	ENSMUSG00000042182	411.246	1.41028	0.0371609
Hcn1	ENSMUSG00000021730	475.31	1.39022	0.0179062
Syt1	ENSMUSG00000035864	3727.52	1.38707	0.00709203
Nucb2	ENSMUSG00000030659	56.401	1.38469	0.0433125
Zfp385b	ENSMUSG00000027016	279.63	1.38314	0.0291829
Syngr3	ENSMUSG00000007021	292.424	1.3739	0.00704795
Gpr158	ENSMUSG00000045967	939.061	1.37217	0.00131669
Stmn2	ENSMUSG00000027500	1383.4	1.37164	0.0323187
Rusc1	ENSMUSG00000041263	133.069	1.36189	0.0307749
Tuba4a	ENSMUSG00000026202	1004.32	1.35578	0.0033616
Cx3cl1	ENSMUSG00000031778	1230.61	1.35455	0.0360514
Rasl11b	ENSMUSG00000049907	157.826	1.3468	0.0387111
Ncoa7	ENSMUSG00000039697	361.251	1.34501	0.0143152
Myadm	ENSMUSG00000068566	347.195	1.34157	0.0123479
Gabra1	ENSMUSG00000010803	866.909	1.33461	0.00126172
Tnfaip8l3	ENSMUSG00000074345	106.301	1.32998	0.0439591
Neurod2	ENSMUSG00000038255	207.524	1.32327	0.0325046
Ly6e	ENSMUSG00000022587	516.685	1.32269	0.00184705
Ldb2	ENSMUSG00000039706	344.784	1.31841	0.0249846
Gfra4	ENSMUSG00000027316	114.936	1.31552	0.0371724
Snap25	ENSMUSG00000027273	17837.6	1.31112	0.00174926
Hpcal1	ENSMUSG00000071379	123.063	1.30765	0.0387577
Rph3a	ENSMUSG00000029608	968.78	1.30641	0.000930436
Adgra1	ENSMUSG00000025475	494.23	1.30387	0.00745343
Mmp17	ENSMUSG00000029436	324.679	1.29924	0.0342875
Gls	ENSMUSG00000026103	1534.36	1.29579	0.00108999
Mllt11	ENSMUSG00000053192	1333.4	1.28504	0.0050217
Reep2	ENSMUSG00000038555	338.959	1.28332	0.0228625
Zfp111	ENSMUSG00000087598	201.236	1.2796	0.000535875
Rapgef5	ENSMUSG00000041992	409.478	1.27291	0.00265975
Sorl1	ENSMUSG00000049313	762.884	1.27148	0.019539
Gucy1b1	ENSMUSG00000028005	390.335	1.26778	0.041008
Cdk5r2	ENSMUSG00000090071	634.362	1.26369	0.00887557
Hprt	ENSMUSG00000025630	414.437	1.26321	0.0463119
9130221H12Rik	ENSMUSG00000090330	331.586	1.2619	0.00410683
Tomm5	ENSMUSG00000078713	197.537	1.25982	0.0307749
Chn1os3	ENSMUSG00000086544	643.287	1.25605	0.00768108
Bhlhe40	ENSMUSG00000030103	313.873	1.256	0.0117983
Syngr1	ENSMUSG00000022415	537.515	1.25209	0.0180171
Pianp	ENSMUSG00000030329	504.321	1.25204	0.000555001
L1cam	ENSMUSG00000031391	645.376	1.25023	0.0115915
Atxn7l1	ENSMUSG00000020564	249.863	1.24541	0.0303788
Mest	ENSMUSG00000051855	609.826	1.23656	0.0145055
Rasgrp1	ENSMUSG00000027347	3039.42	1.23623	0.00492443
Rab15	ENSMUSG00000021062	267.576	1.23191	0.00664101
Rbfox3	ENSMUSG00000025576	523.725	1.21522	0.0196364
Atp2b2	ENSMUSG00000030302	1926.4	1.21368	0.00100157
Ywhah	ENSMUSG00000018965	1141.14	1.20571	0.0129282
Rogdi	ENSMUSG00000022540	344.601	1.20079	0.0179564
Sprn	ENSMUSG00000045733	468.877	1.20007	0.000932815
Chn1	ENSMUSG00000056486	1952.78	1.19387	0.0146812
Necab1	ENSMUSG00000040536	384.626	1.19022	0.00927888
Mrpl1	ENSMUSG00000029486	175.915	1.18859	0.0129509
Arhgap26	ENSMUSG00000036452	445.985	1.18812	0.0175166
Reps2	ENSMUSG00000040855	1325.18	1.18673	0.0246546
Nrg3	ENSMUSG00000041014	268.176	1.17752	0.0360514
Rab3c	ENSMUSG00000021700	1558.33	1.1682	0.0172022
Cend1	ENSMUSG00000060240	2552.62	1.15124	0.0088177
Sh3gl2	ENSMUSG00000028488	1031.68	1.14878	0.00865529
Grin1	ENSMUSG00000026959	828.414	1.14619	0.0422467
Atp11b	ENSMUSG00000037400	253.956	1.14172	0.0443655
Kif5c	ENSMUSG00000026764	1204.97	1.12754	0.0439591
Eef1a2	ENSMUSG00000016349	407.58	1.12219	0.0438782
B3galnt1	ENSMUSG00000043300	196.222	1.12192	0.00557498
Nptn	ENSMUSG00000032336	1758.22	1.10217	0.00145532
Sv2c	ENSMUSG00000051111	1102.41	1.10107	0.0263951
Trnp1	ENSMUSG00000056596	498.623	1.09712	0.00631526
Prmt8	ENSMUSG00000030350	535.273	1.08872	0.0398065
Uchl1	ENSMUSG00000029223	1234.2	1.08124	0.0398065
Rgs7bp	ENSMUSG00000021719	1747.15	1.08116	0.000568515
Stk16	ENSMUSG00000026201	623.496	1.07631	0.01373
Gabbr2	ENSMUSG00000039809	1358.35	1.07249	0.00605523
Dgkb	ENSMUSG00000036095	960.559	1.06612	0.00837953
1700037H04Rik	ENSMUSG00000027327	249.407	1.06601	0.0204536
Shank1	ENSMUSG00000038738	728.914	1.06051	0.0422467
Snrpn	ENSMUSG00000102252	980.007	1.05759	0.00382221
Ttc7b	ENSMUSG00000033530	723.886	1.05151	0.000535875
Fbxl14	ENSMUSG00000030019	126.91	1.05068	0.0433125
Ncs1	ENSMUSG00000062661	225.421	1.04902	0.0499082
Cacnb3	ENSMUSG00000003352	596.408	1.04739	0.036777
Disp2	ENSMUSG00000040035	786.575	1.03445	0.00307673
Syn1	ENSMUSG00000037217	3512.78	1.03107	0.00084554
Gabrb2	ENSMUSG00000007653	285.201	1.01284	0.0246846
Abhd8	ENSMUSG00000007950	201.348	1.00599	0.01373
Elmod1	ENSMUSG00000041986	932.253	1.00465	0.0376469
Atp6ap1	ENSMUSG00000019087	1408.32	1.00152	0.0016074
Snap91	ENSMUSG00000033419	1402.18	1.00086	0.00820481
Zc2hc1a	ENSMUSG00000043542	262.719	0.999854	0.0342875
Hist1h2ac	ENSMUSG00000069270	101.42	0.997874	0.047826
Cnih2	ENSMUSG00000024873	344.242	0.996648	0.00872173
Tmem68	ENSMUSG00000028232	256.914	0.993955	0.00160721
Lrp11	ENSMUSG00000019796	445.899	0.991275	0.00150046
Gsk3a	ENSMUSG00000057177	640.475	0.988154	0.0121138
Praf2	ENSMUSG00000031149	333.425	0.98735	0.027145
Sort1	ENSMUSG00000068747	886.815	0.98541	0.0360514
AI593442	ENSMUSG00000078307	968.102	0.980093	0.0142941
Shisa9	ENSMUSG00000022494	623.195	0.978477	0.0158799
Enpp5	ENSMUSG00000023960	767.577	0.974496	0.0371609
Dnajc6	ENSMUSG00000028528	1348.81	0.968494	0.0330539
Pde4a	ENSMUSG00000032177	544.204	0.958935	0.0237908
Prkca	ENSMUSG00000050965	882.392	0.958264	0.0172702
Olfm1	ENSMUSG00000026833	1822.19	0.955424	0.00887557
Bcl2	ENSMUSG00000057329	194.13	0.954267	0.0250073
Atpif1	ENSMUSG00000054428	1079.04	0.945582	0.0263951
Trim37	ENSMUSG00000018548	962.766	0.945426	0.019539
Calm2	ENSMUSG00000036438	7632.35	0.944235	0.0488156
Zwint	ENSMUSG00000019923	1342.49	0.937273	0.0292645
Fgf12	ENSMUSG00000022523	1279.02	0.931366	0.0343454
Fam126b	ENSMUSG00000038174	555.714	0.931129	0.0111019
Cox7a2	ENSMUSG00000032330	1047.26	0.926445	0.0204536
Mdh1	ENSMUSG00000020321	2303.85	0.917695	0.00397553
Rab3a	ENSMUSG00000031840	929.787	0.915945	0.0088177
Scg5	ENSMUSG00000023236	605.467	0.913827	0.0114446
Cacna1e	ENSMUSG00000004110	733.652	0.910755	0.0294642
Ppa1	ENSMUSG00000020089	330.05	0.909642	0.0136693
Dnm1	ENSMUSG00000026825	1574.05	0.90598	0.0485734
Pantr1	ENSMUSG00000060424	316.414	0.90572	0.0493192
R3hdm4	ENSMUSG00000035781	623.702	0.89774	0.0393202
Fkbp3	ENSMUSG00000020949	911.915	0.893147	0.0390615
Map2k4	ENSMUSG00000033352	1266.6	0.890383	0.00731585
Rgs17	ENSMUSG00000019775	605.465	0.884945	0.0433125
Rgl1	ENSMUSG00000026482	423.025	0.883556	0.0439591
Tubb3	ENSMUSG00000062380	420.944	0.875892	0.0314585
Rab6b	ENSMUSG00000032549	5336.01	0.872233	0.0117265
Adam23	ENSMUSG00000025964	1034.39	0.870802	0.000867418
2210016L21Rik	ENSMUSG00000029559	361.578	0.870187	0.0443655
Sgip1	ENSMUSG00000028524	1188.21	0.869263	0.0403113
Cygb	ENSMUSG00000020810	162.529	0.862077	0.0100526
Elavl2	ENSMUSG00000008489	433.951	0.860848	0.0222941
Rnf11	ENSMUSG00000028557	653.855	0.857405	0.0088177
Acyp1	ENSMUSG00000008822	239.127	0.853908	0.0342875
Gm10432	ENSMUSG00000113679	343.224	0.844999	0.0439591
Gabbr1	ENSMUSG00000024462	1264.09	0.829588	0.00605523
Aurkaip1	ENSMUSG00000065990	319.817	0.824696	0.0451654
Rtn1	ENSMUSG00000021087	6930.19	0.823085	0.0101831
Kcna2	ENSMUSG00000040724	1693.27	0.820472	0.00979817
Vamp2	ENSMUSG00000020894	3666.9	0.810642	0.00334482
Grm5	ENSMUSG00000049583	657.962	0.809828	0.0463119
Ids	ENSMUSG00000035847	2827.75	0.807372	0.0442035
Rabep1	ENSMUSG00000020817	999.248	0.8045	0.040846
Ap4s1	ENSMUSG00000020955	410.431	0.788552	0.00334482
Zmat2	ENSMUSG00000001383	655.773	0.787815	0.0263951
Flot1	ENSMUSG00000059714	234.849	0.782082	0.0204536
Arpc4	ENSMUSG00000079426	429.321	0.768809	0.0172022
Basp1	ENSMUSG00000045763	1577.67	0.763518	0.0384595
Mgat5	ENSMUSG00000036155	532.935	0.757013	0.0324709
Ina	ENSMUSG00000034336	1332.91	0.754081	0.0342875
Rtn3	ENSMUSG00000024758	7035.33	0.739972	0.0386961
Pak1	ENSMUSG00000030774	3579.63	0.734419	0.0471393
Adgrl1	ENSMUSG00000013033	1495.67	0.728221	0.0408789
Chmp4b	ENSMUSG00000038467	557.453	0.722596	0.036777
Ergic1	ENSMUSG00000001576	624.65	0.720328	0.0123479
Ubxn2a	ENSMUSG00000020634	321.126	0.703767	0.0451654
Lrrtm4	ENSMUSG00000052581	441.044	0.701353	0.0461006
Gapdh	ENSMUSG00000057666	2917.55	0.631653	0.0263951
Ndufb9	ENSMUSG00000022354	698.82	0.617562	0.0446513
Prpf39	ENSMUSG00000035597	670.854	0.564981	0.0211043
Hif1a	ENSMUSG00000021109	1290.17	-0.505336	0.0433125
Evi5l	ENSMUSG00000011832	731.319	-0.576065	0.0360514
Arhgap12	ENSMUSG00000041225	418.984	-0.588544	0.0471393
Kdm1a	ENSMUSG00000036940	683.577	-0.610031	0.04468
Top2b	ENSMUSG00000017485	2731.41	-0.62219	0.00514466
Sox8	ENSMUSG00000024176	4433.2	-0.662433	0.0358725
Abcd3	ENSMUSG00000028127	1001.68	-0.666722	0.0165545
Hnrnpu	ENSMUSG00000039630	3019.63	-0.672992	0.0307749
Rnf20	ENSMUSG00000028309	703.912	-0.674932	0.0369734
Ndrg2	ENSMUSG00000004558	2309.13	-0.697867	0.0101831
Cebpz	ENSMUSG00000024081	563.846	-0.754324	0.0441197
Zhx3	ENSMUSG00000035877	835.896	-0.793181	0.0438782
Ncbp1	ENSMUSG00000028330	367.497	-0.794334	0.0346324
Peli1	ENSMUSG00000020134	1865.52	-0.794408	0.0393202
Snrnp70	ENSMUSG00000063511	210.428	-0.79779	0.0449529
Ilk	ENSMUSG00000030890	1407.9	-0.803877	0.0231428
Bptf	ENSMUSG00000040481	1062.09	-0.80596	0.00701809
Srsf6	ENSMUSG00000016921	604.464	-0.808108	0.0196364
Caskin2	ENSMUSG00000034471	973.404	-0.818624	0.0172702
Hsf2	ENSMUSG00000019878	432.403	-0.831656	0.0263951
Dock1	ENSMUSG00000058325	586.863	-0.857263	0.0273513
Bcar1	ENSMUSG00000031955	594.831	-0.881147	0.0165545
Morc2a	ENSMUSG00000034543	416.289	-0.883957	0.0343454
Ptpn11	ENSMUSG00000043733	1649.52	-0.885483	0.00865529
Usp53	ENSMUSG00000039701	292.914	-0.89078	0.0204536
Zfp664	ENSMUSG00000079215	2177.04	-0.91338	0.00334482
Dnm2	ENSMUSG00000033335	1025.94	-0.917396	0.0255476
Zfp36l1	ENSMUSG00000021127	904.628	-0.922686	0.0143152
Tshz1	ENSMUSG00000046982	531.826	-0.923024	0.00645025
Ap5z1	ENSMUSG00000039623	143.5	-0.945147	0.036777
Mgll	ENSMUSG00000033174	938.377	-0.952164	2.75e-05
Fkbp9	ENSMUSG00000029781	663.304	-0.953594	0.0112508
Gse1	ENSMUSG00000031822	1938.61	-0.98086	0.0143152
NA	ENSMUSG00000097417	527.011	-0.983122	0.000568515
Psph	ENSMUSG00000029446	292.12	-0.990066	0.0192638
Gas1	ENSMUSG00000052957	137.747	-1.00276	0.0379001
Dock4	ENSMUSG00000035954	737.729	-1.00541	0.0375129
Nek9	ENSMUSG00000034290	499.393	-1.01016	0.0479478
Tacc2	ENSMUSG00000030852	437.035	-1.0111	0.0100526
Mknk1	ENSMUSG00000028708	136.839	-1.01116	0.00936882
Ythdc1	ENSMUSG00000035851	430.1	-1.01472	0.0195954
Cc2d1b	ENSMUSG00000028582	176.982	-1.01613	0.015505
Dbndd2	ENSMUSG00000017734	824.228	-1.02138	0.0061669
Use1	ENSMUSG00000002395	154.834	-1.02851	0.0494808
Ptbp1	ENSMUSG00000006498	631.988	-1.03486	0.0016074
Kif13a	ENSMUSG00000021375	489.383	-1.03574	0.0467705
BC037039	ENSMUSG00000103309	424.778	-1.03714	0.00084554
Prr12	ENSMUSG00000046574	1203.76	-1.03913	0.0488156
9630013A20Rik	ENSMUSG00000115529	3908.4	-1.05107	0.0143998
Rest	ENSMUSG00000029249	232.631	-1.05527	0.00755941
Bcas1os2	ENSMUSG00000086999	179.232	-1.05586	0.0171529
Tcf20	ENSMUSG00000041852	3443.05	-1.06545	0.015432
Chd7	ENSMUSG00000041235	889.628	-1.0657	0.0462079
Tns3	ENSMUSG00000020422	4220.8	-1.07811	0.00683014
NA	ENSMUSG00000092267	574.083	-1.10321	0.00100157
Mmp2	ENSMUSG00000031740	153.924	-1.10593	0.0406709
Pdcl3	ENSMUSG00000026078	192.599	-1.1126	0.0403113
Fubp3	ENSMUSG00000026843	848.926	-1.1256	0.00704795
Sgk3	ENSMUSG00000025915	335.755	-1.13583	0.0263951
Smox	ENSMUSG00000027333	219.964	-1.16181	0.0101831
Kdm3b	ENSMUSG00000038773	562.81	-1.17339	0.00126172
Fig4	ENSMUSG00000038417	255.496	-1.19524	0.0242698
Limch1	ENSMUSG00000037736	367.552	-1.19608	0.0422467
Gm4876	ENSMUSG00000054556	173.003	-1.20336	0.0281833
Phactr4	ENSMUSG00000066043	364.722	-1.21964	0.00887557
Kctd18	ENSMUSG00000054770	293.433	-1.22973	0.000509525
Itpr2	ENSMUSG00000030287	1443.35	-1.25304	0.00684475
Pstpip2	ENSMUSG00000025429	97.4428	-1.2627	0.0439591
Smu1	ENSMUSG00000028409	394.654	-1.27777	0.00605523
Mmadhc	ENSMUSG00000026766	307.321	-1.30714	0.0165122
Lad1	ENSMUSG00000041782	221.974	-1.33676	0.0263951
Nfrkb	ENSMUSG00000042185	95.3705	-1.39321	0.0395962
Vps72	ENSMUSG00000008958	106.367	-1.40719	0.0303684
Phgdh	ENSMUSG00000053398	197.882	-1.41919	0.040846
Cdk6	ENSMUSG00000040274	281.592	-1.41998	0.0154182
Stxbp3	ENSMUSG00000027882	681.079	-1.47343	0.0443655
Zscan29	ENSMUSG00000050619	244.902	-1.47788	0.00253935
Prex2	ENSMUSG00000048960	242.112	-1.47881	0.0303684
Gcc1	ENSMUSG00000029708	146.24	-1.48384	0.027145
Trp53inp1	ENSMUSG00000028211	190.602	-1.49336	0.0058558
Gm26788	ENSMUSG00000096992	167.603	-1.51828	0.035463
Dach1	ENSMUSG00000055639	48.5508	-1.56367	0.0263951
Ddx39	ENSMUSG00000005481	81.4747	-1.60934	0.0281833
Dhx37	ENSMUSG00000029480	75.8442	-1.64705	0.00887557
Bahcc1	ENSMUSG00000039741	1299.1	-1.69345	0.00684475
Gm17122	ENSMUSG00000090458	236.933	-1.71508	2.86e-06
Gucd1	ENSMUSG00000033416	73.4723	-1.72609	0.0461006
Kalrn	ENSMUSG00000061751	11569.6	-1.73843	0.0229285
Pskh1	ENSMUSG00000048310	155.578	-1.7429	0.0104618
Gm15912	ENSMUSG00000085881	244.229	-1.83742	0.0033616
Zfp568	ENSMUSG00000074221	56.0363	-1.85369	0.00631526
Mief2	ENSMUSG00000018599	50.827	-1.88249	0.0189537
Zmiz1os1	ENSMUSG00000087535	55.5726	-1.8874	0.00649303
Gldc	ENSMUSG00000024827	46.3015	-1.89081	0.0338834
Nkx2-2os	ENSMUSG00000086509	88.7751	-1.93757	0.00143947
Dok7	ENSMUSG00000044716	92.1054	-2.09427	0.0315933
Tes	ENSMUSG00000029552	89.8152	-2.11672	0.0315393
Gm13179	ENSMUSG00000086018	48.2689	-2.18687	0.041008
Dcaf15	ENSMUSG00000037103	43.4787	-2.29999	0.00475223
Dtx3l	ENSMUSG00000049502	71.6378	-2.34997	0.0439591
Fam107a	ENSMUSG00000021750	233.072	-2.44147	0.000930436
Tut1	ENSMUSG00000071645	45.0362	-2.58079	0.0367991
2810410L24Rik	ENSMUSG00000075389	57.9128	-2.58939	0.00605523
Gm3608	ENSMUSG00000067017	42.3838	-2.613	0.0121138
Pcdhga8	ENSMUSG00000103897	60.7233	-2.66044	0.00511674
