# Supplementary material for: Environmental enrichment ameliorates perinatal brain injury and promotes functional white matter recovery
Source: Nat Commun. 2020 Feb 19;11:964. doi: 10.1038/s41467-020-14762-7 (PMC7031237; doi:10.1038/s41467-020-14762-7)
Supplement: Supplementary file 10 — Supplementary Dataset 6 [file 41467_2020_14762_MOESM10_ESM.xlsx]

## Sheet: Sheet1
Gene	Ensembl ID	baseMean	log2FoldChange	padj
Tmem80	ENSMUSG00000025505	64.7835	3.20961	0.00026508
Mastl	ENSMUSG00000026779	49.2921	3.12213	0.0019438
Adcy8	ENSMUSG00000022376	61.1612	3.11439	0.0224309
Acsbg1	ENSMUSG00000032281	51.4186	2.99663	0.0482585
Swap70	ENSMUSG00000031015	37.8196	2.95535	0.0295471
Mmp2	ENSMUSG00000031740	69.6726	2.93958	1.07e-07
Mecr	ENSMUSG00000028910	35.3107	2.82063	0.0359643
Zfp57	ENSMUSG00000036036	31.6474	2.76652	0.0369007
Hyal2	ENSMUSG00000010047	39.2377	2.69903	0.0472252
Hira	ENSMUSG00000022702	49.2612	2.65144	0.0285905
2610316D01Rik	ENSMUSG00000097040	35.5961	2.54493	0.0365522
Fhdc1	ENSMUSG00000041842	39.8138	2.50326	0.0242837
Egln3	ENSMUSG00000035105	67.2248	2.42566	0.013358
Nnt	ENSMUSG00000025453	71.5179	2.36269	0.0295471
Alg13	ENSMUSG00000041718	88.3959	2.35788	0.00758048
Commd10	ENSMUSG00000042705	87.9147	2.28119	0.0101562
Acadm	ENSMUSG00000062908	120.926	2.12968	0.0144662
Zcwpw1	ENSMUSG00000037108	41.3182	2.12602	0.0481582
Tmem11	ENSMUSG00000043284	81.0206	2.08972	0.0208246
D930016D06Rik	ENSMUSG00000097392	48.1733	2.01479	0.0309713
Il33	ENSMUSG00000024810	115.507	1.96935	0.0254491
Wdr3	ENSMUSG00000033285	80.8116	1.9525	0.0249014
C330018D20Rik	ENSMUSG00000024592	47.0101	1.9331	0.0120226
Shmt2	ENSMUSG00000025403	96.9004	1.88374	0.000495436
Nip7	ENSMUSG00000031917	137.571	1.86732	2.21e-05
Acad8	ENSMUSG00000031969	60.312	1.85539	0.0127974
Nudcd2	ENSMUSG00000020328	110.361	1.84904	0.0121966
Sgk2	ENSMUSG00000017868	98.1509	1.76088	0.0421546
Ddx41	ENSMUSG00000021494	60.1153	1.73579	0.0486813
Nans	ENSMUSG00000028334	74.3223	1.68457	0.0293415
Gpatch2l	ENSMUSG00000021254	106.318	1.66017	0.0375244
Zfp763	ENSMUSG00000067430	80.7575	1.63069	0.0296381
Erlin1	ENSMUSG00000025198	55.5151	1.62798	0.0372602
Pigyl	ENSMUSG00000010607	139.77	1.62665	0.0490897
Churc1	ENSMUSG00000090258	75.6529	1.58265	0.00827277
Btbd16	ENSMUSG00000040298	90.9091	1.42186	0.0469347
Ppp1r14b	ENSMUSG00000056612	111.908	1.36671	0.0369793
Ttr	ENSMUSG00000061808	732.238	1.33672	0.0180145
Spsb1	ENSMUSG00000039911	276.023	1.3335	0.0121966
Ndc1	ENSMUSG00000028614	121.113	1.3178	0.0224309
Appl2	ENSMUSG00000020263	181.524	1.28965	0.00906519
Brix1	ENSMUSG00000022247	251.534	1.26301	0.0208246
Pgpep1	ENSMUSG00000056204	222.554	1.26212	0.000226836
Aqr	ENSMUSG00000040383	266.582	1.24439	0.00933142
Abhd3	ENSMUSG00000002475	223.717	1.22046	0.0159439
Szrd1	ENSMUSG00000040842	158.704	1.20987	0.0489448
Nde1	ENSMUSG00000022678	248.858	1.20158	0.00353497
Prxl2a	ENSMUSG00000021792	643.393	1.14467	0.0131064
B230118H07Rik	ENSMUSG00000027165	346.444	1.10285	0.0309626
Mak16	ENSMUSG00000031578	303.043	1.08192	0.0490897
Vps37c	ENSMUSG00000048832	146.005	1.07683	0.0450502
Cfap97	ENSMUSG00000031631	276.248	1.00957	0.0273609
Dhcr7	ENSMUSG00000058454	233.49	1.00207	0.0476229
Wwc2	ENSMUSG00000031563	203.44	0.998724	0.0293609
Grb14	ENSMUSG00000026888	1265.45	0.973765	1.16e-05
Unc5b	ENSMUSG00000020099	668.847	0.944982	0.0338212
Pdlim2	ENSMUSG00000022090	647.584	0.944041	0.0238671
Psmd6	ENSMUSG00000021737	448.181	0.942524	0.035952
Trib2	ENSMUSG00000020601	580.968	0.942082	0.00478164
Sox2ot	ENSMUSG00000105265	1271.69	0.921316	0.00364021
Xrn2	ENSMUSG00000027433	408.679	0.899949	0.0208246
Snx22	ENSMUSG00000039452	708.729	0.881113	0.0146108
Capn2	ENSMUSG00000026509	344.402	0.813479	0.0208277
Ctnna1	ENSMUSG00000037815	651.493	0.810996	0.0133532
Rpl21	ENSMUSG00000041453	608.017	0.783307	0.0157686
Fabp7	ENSMUSG00000019874	1041.53	0.759783	0.0375244
Rplp1	ENSMUSG00000007892	1903.99	0.755969	0.00227466
Nol7	ENSMUSG00000063200	359.583	0.737097	0.0213125
Cd9	ENSMUSG00000030342	2123.62	0.72752	0.0495683
Tmem163	ENSMUSG00000026347	1309.1	0.705664	0.0459566
Ncl	ENSMUSG00000026234	1961.89	0.695023	0.0081673
Spcs1	ENSMUSG00000021917	707.595	0.688021	0.0495683
Gm45767	ENSMUSG00000110702	3446.09	0.61251	0.0211227
Rps25	ENSMUSG00000009927	1779.9	0.454399	0.0486813
Psd3	ENSMUSG00000030465	2517.58	-0.559429	0.0153347
Camk2b	ENSMUSG00000057897	1110.6	-0.640139	0.0495683
Fam49a	ENSMUSG00000020589	782.098	-0.653925	0.0153347
Syn1	ENSMUSG00000037217	2858.08	-0.656671	0.0352612
Brd2	ENSMUSG00000024335	1074.88	-0.675635	0.0270747
Nlgn2	ENSMUSG00000051790	836.05	-0.696228	0.0419805
Pum2	ENSMUSG00000020594	848.538	-0.706577	0.0345282
Adgrl1	ENSMUSG00000013033	1083.11	-0.712757	0.0250677
Iqsec1	ENSMUSG00000034312	793.386	-0.718444	0.023195
Ppp3cb	ENSMUSG00000021816	1166.51	-0.738923	0.0242837
Asna1	ENSMUSG00000052456	544.429	-0.748239	0.0277178
Atcay	ENSMUSG00000034958	375.288	-0.749575	0.0345282
Ipo5	ENSMUSG00000030662	586.917	-0.774248	0.0495683
Synj1	ENSMUSG00000022973	1783.14	-0.774645	0.00105783
Srr	ENSMUSG00000001323	868.732	-0.782183	0.0153347
Wipf2	ENSMUSG00000038013	475.543	-0.788993	0.0375457
Prrc2b	ENSMUSG00000039262	1789.05	-0.791501	0.0310021
Gabrb3	ENSMUSG00000033676	1335.54	-0.792001	0.0362835
Dlg2	ENSMUSG00000052572	1212.54	-0.796866	0.0389498
Kcnb1	ENSMUSG00000050556	550.274	-0.797621	0.0267354
Sacs	ENSMUSG00000048279	504.75	-0.803136	0.0111469
Strbp	ENSMUSG00000026915	1019.77	-0.809868	0.00374517
Gse1	ENSMUSG00000031822	1638.16	-0.811259	0.0368771
Prag1	ENSMUSG00000050271	278.825	-0.814608	0.0472252
Slc24a2	ENSMUSG00000037996	2224.6	-0.815102	0.0250677
Mllt11	ENSMUSG00000053192	886.181	-0.820225	0.0106859
Arfgef1	ENSMUSG00000067851	883.502	-0.820721	0.0472252
Kif5a	ENSMUSG00000074657	1480.92	-0.839148	0.000860662
Mycbp2	ENSMUSG00000033004	783.944	-0.850491	0.0491285
Pja2	ENSMUSG00000024083	1014.21	-0.852187	0.0320205
Plppr4	ENSMUSG00000044667	561.925	-0.856695	0.0273609
Snap47	ENSMUSG00000009894	477.515	-0.861365	0.0168938
Enc1	ENSMUSG00000041773	1017.75	-0.864552	0.0490897
Uhrf1bp1l	ENSMUSG00000019951	572.517	-0.875917	0.0362835
Frrs1l	ENSMUSG00000045589	971.577	-0.898543	0.0153347
Adam22	ENSMUSG00000040537	832.984	-0.903236	0.0253005
Atp1a3	ENSMUSG00000040907	2557.37	-0.90913	0.0469797
Wsb2	ENSMUSG00000029364	542.27	-0.909379	0.0299482
Rgs7bp	ENSMUSG00000021719	1532.06	-0.91415	0.00131567
Prkce	ENSMUSG00000045038	846.015	-0.953932	0.000860662
Ilrun	ENSMUSG00000056692	497.986	-0.962586	0.0171717
Rimbp2	ENSMUSG00000029420	243.029	-0.967373	0.0267354
Nhsl2	ENSMUSG00000079481	605.555	-0.967916	0.0322147
Rbfox1	ENSMUSG00000008658	763.721	-0.969794	0.0380751
Cnih2	ENSMUSG00000024873	222.462	-0.971662	0.00793242
Rhobtb3	ENSMUSG00000021589	770.817	-0.971972	0.0168987
Camk2a	ENSMUSG00000024617	2183.59	-0.978363	0.0400898
Arpc3	ENSMUSG00000029465	429.942	-0.99019	0.0130884
Mier1	ENSMUSG00000028522	264.426	-0.995819	0.0403041
Atp2b1	ENSMUSG00000019943	1308.04	-1.00966	0.00143883
Chn1	ENSMUSG00000056486	1312.88	-1.02028	0.0472252
NA	ENSMUSG00000043498	238.569	-1.0423	0.0402745
Etl4	ENSMUSG00000036617	518.174	-1.04481	0.0243465
Prr12	ENSMUSG00000046574	705.511	-1.04971	0.0121966
Plxna2	ENSMUSG00000026640	352.67	-1.0856	0.00906519
Tenm3	ENSMUSG00000031561	223.796	-1.08834	0.0402745
Btbd3	ENSMUSG00000062098	880.091	-1.08846	1.09e-06
Adcy1	ENSMUSG00000020431	612.189	-1.09179	0.00723556
Jph4	ENSMUSG00000022208	443.713	-1.09703	0.0157686
Grin2b	ENSMUSG00000030209	1528.41	-1.10201	0.0115214
Rasgrp1	ENSMUSG00000027347	2643.68	-1.10373	2.48e-05
Cep170b	ENSMUSG00000072825	285.561	-1.10474	0.0369793
Rapgef4	ENSMUSG00000049044	421.289	-1.11014	0.000202406
Usp29	ENSMUSG00000051527	142.227	-1.11098	0.0497544
Arhgap44	ENSMUSG00000033389	478.614	-1.12002	0.0121966
Ttc19	ENSMUSG00000042298	295.338	-1.13322	0.0067605
Psd	ENSMUSG00000037126	227.445	-1.13449	0.00887049
Reps2	ENSMUSG00000040855	972.236	-1.13531	0.0233248
Shank2	ENSMUSG00000037541	397.653	-1.13777	0.0365522
Dip2c	ENSMUSG00000048264	653.756	-1.14149	0.000678486
Hivep2	ENSMUSG00000015501	556.866	-1.14678	0.0284941
Cdr1	ENSMUSG00000090546	2028.12	-1.14763	9.63e-08
Chd5	ENSMUSG00000005045	269.794	-1.15891	0.0279724
Sirpa	ENSMUSG00000037902	442.456	-1.16249	0.0200745
Ulk1	ENSMUSG00000029512	391.563	-1.16279	0.0490897
Tasor2	ENSMUSG00000033799	439.027	-1.16699	0.0167961
Dlgap3	ENSMUSG00000042388	176.783	-1.18492	0.0233248
B230334C09Rik	ENSMUSG00000104597	314.608	-1.1999	0.000988762
Dhdds	ENSMUSG00000012117	215.497	-1.20643	0.0375244
Gabrg2	ENSMUSG00000020436	239.821	-1.20653	0.0486813
Mef2c	ENSMUSG00000005583	828.793	-1.22136	0.0121966
Hpcal4	ENSMUSG00000046093	903.995	-1.22945	0.00990653
Acsl4	ENSMUSG00000031278	305.344	-1.23637	0.000113054
Serpini1	ENSMUSG00000027834	333.05	-1.25996	0.0230902
Gnl3	ENSMUSG00000042354	187.011	-1.27574	0.0396584
Itpr1	ENSMUSG00000030102	814.721	-1.27619	0.0019438
Dmtn	ENSMUSG00000022099	240.675	-1.28013	0.0372602
Tbr1	ENSMUSG00000035033	332.911	-1.30161	0.00851751
mt-Nd1	ENSMUSG00000064341	884.526	-1.31861	0.00990653
Foxo3	ENSMUSG00000048756	596.89	-1.32212	0.0375244
Mical2	ENSMUSG00000038244	250.721	-1.32313	0.00763775
Fbxw7	ENSMUSG00000028086	561.229	-1.32842	1.2e-05
Wdtc1	ENSMUSG00000037622	216.577	-1.35076	0.0403041
Dpy19l1	ENSMUSG00000043067	1536.98	-1.3557	5.54e-06
Slc25a22	ENSMUSG00000019082	182.985	-1.36409	0.00559793
Tmem132a	ENSMUSG00000024736	126.061	-1.36753	0.00723556
Plekha5	ENSMUSG00000030231	186.505	-1.37644	0.0365522
Pam	ENSMUSG00000026335	155.662	-1.37737	0.00429243
Synpo	ENSMUSG00000043079	160.579	-1.38385	0.0448044
Smg5	ENSMUSG00000001415	158.775	-1.39297	0.00105185
Malat1	ENSMUSG00000092341	5492.18	-1.41194	0.00294767
Grin2a	ENSMUSG00000059003	431.689	-1.43244	0.00060215
Rn7sk	ENSMUSG00000065037	176.186	-1.44613	0.00642374
Rab24	ENSMUSG00000034789	121.018	-1.45171	0.0215079
Ccar2	ENSMUSG00000033712	156.324	-1.4795	0.000202406
Akap7	ENSMUSG00000039166	192.523	-1.48203	0.0402745
Atg9a	ENSMUSG00000033124	252.235	-1.4921	0.0389498
Kmt2d	ENSMUSG00000048154	442.61	-1.51363	0.000202406
Stmn2	ENSMUSG00000027500	628.261	-1.51553	0.00294767
Dusp8	ENSMUSG00000037887	352.59	-1.5285	0.00177294
Cplx1	ENSMUSG00000033615	920.046	-1.53688	0.0202981
Scn1a	ENSMUSG00000064329	234.471	-1.54314	0.0130933
Dennd1b	ENSMUSG00000056268	158.159	-1.55318	0.0267354
Gm37376	ENSMUSG00000102349	3118.46	-1.5539	7.73e-06
Tiam1	ENSMUSG00000002489	116.211	-1.6125	0.0171717
mt-Co1	ENSMUSG00000064351	1357.82	-1.63242	0.00763775
NA	ENSMUSG00000092267	482.186	-1.67082	0.00260798
Lysmd2	ENSMUSG00000032184	126.685	-1.70468	0.00760663
Zfp869	ENSMUSG00000054648	101.365	-1.74862	0.0273609
Uba6	ENSMUSG00000035898	523.305	-1.75352	0.0284941
Casr	ENSMUSG00000051980	93.7126	-1.75397	0.0126887
Rab15	ENSMUSG00000021062	177.059	-1.78732	0.00933142
Slc15a3	ENSMUSG00000024737	105.508	-1.81543	0.00164335
4921511I17Rik	ENSMUSG00000114136	59.2646	-1.84125	0.0121966
Ednra	ENSMUSG00000031616	131.511	-1.88232	0.00235277
Gm15738	ENSMUSG00000087526	104.191	-1.90477	0.0242837
Armc10	ENSMUSG00000038525	126.245	-1.95053	0.00374517
2900026A02Rik	ENSMUSG00000051339	75.9513	-1.96433	0.0186035
Flnb	ENSMUSG00000025278	79.7368	-1.97667	0.0230902
mt-Nd5	ENSMUSG00000064367	743.637	-1.97752	0.00026508
Rgs6	ENSMUSG00000021219	147.62	-2.00494	0.0243465
mt-Rnr1	ENSMUSG00000064337	809.303	-2.03639	1.32e-05
mt-Cytb	ENSMUSG00000064370	478.976	-2.04075	0.0167961
Atxn7	ENSMUSG00000021738	261.445	-2.07586	0.0182803
Dnajb5	ENSMUSG00000036052	231.147	-2.08282	0.0217871
Ptk2b	ENSMUSG00000059456	351.049	-2.10764	3.3e-07
mt-Rnr2	ENSMUSG00000064339	1534.11	-2.11517	6.81e-06
mt-Nd2	ENSMUSG00000064345	333.092	-2.18101	1.09e-06
Rims4	ENSMUSG00000035226	83.4799	-2.18201	0.0202981
Emb	ENSMUSG00000021728	137.222	-2.21493	0.0202981
NA	ENSMUSG00000097554	238.756	-2.23227	1.07e-07
Tmem121b	ENSMUSG00000094626	136.445	-2.31923	0.0106859
Eif3j2	ENSMUSG00000043424	44.0079	-2.36399	0.0192949
mt-Nd4	ENSMUSG00000064363	488.012	-2.39662	0.000122008
Kcnq1ot1	ENSMUSG00000101609	89.9801	-2.40747	0.0098659
Rtn4r	ENSMUSG00000043811	65.041	-2.44238	0.0334898
Ints5	ENSMUSG00000071652	149.117	-2.45056	0.0233248
Rgl1	ENSMUSG00000026482	419.07	-2.57544	0.0067605
Gm15459	ENSMUSG00000100801	192.425	-2.61538	2.21e-08
Msantd2	ENSMUSG00000042138	35.5113	-2.63487	0.0459566
Acvr2b	ENSMUSG00000061393	82.0147	-2.79222	0.016749
Zfp712	ENSMUSG00000090641	44.405	-3.09634	0.00642374
Gm11942	ENSMUSG00000094344	43.1914	-3.40507	1.75e-06
Sptbn4	ENSMUSG00000011751	55.2864	-3.68019	0.000166216
