# Supplementary material for: Environmental enrichment ameliorates perinatal brain injury and promotes functional white matter recovery
Source: Nat Commun. 2020 Feb 19;11:964. doi: 10.1038/s41467-020-14762-7 (PMC7031237; doi:10.1038/s41467-020-14762-7)
Supplement: Supplementary file 11 — Supplementary Dataset 7 [file 41467_2020_14762_MOESM11_ESM.xlsx]

## Sheet: Sheet1
Gene	Ensembl ID	baseMean	log2FoldChange	padj
Gm26906	ENSMUSG00000097698	97.5759	3.15608	0.0108802
Bcor	ENSMUSG00000040363	6203.48	3.06761	0.0112431
Ylpm1	ENSMUSG00000021244	6506.73	3.04817	0.000213986
Trib1	ENSMUSG00000032501	98.9911	3.00252	0.00106035
Cspg4	ENSMUSG00000032911	449.558	2.99754	0.0280275
Fezf2	ENSMUSG00000021743	76.3852	2.89349	0.0189841
Galnt9	ENSMUSG00000033316	75.9048	2.74964	0.0140626
Gm26953	ENSMUSG00000097986	106.485	2.72584	0.0167779
2900079G21Rik	ENSMUSG00000087038	68.4444	2.67499	0.0326271
Brinp2	ENSMUSG00000004031	71.7669	2.61477	0.00174692
Golga7b	ENSMUSG00000042532	66.7724	2.60203	0.019766
Nptx1	ENSMUSG00000025582	217.135	2.53049	0.00166905
Cdh18	ENSMUSG00000040420	86.44	2.4968	0.0090837
Palm	ENSMUSG00000035863	86.0437	2.49289	0.00783054
Pcdhac2	ENSMUSG00000102697	58.9483	2.4918	0.0335503
Foxp2	ENSMUSG00000029563	686.195	2.47852	0.000485673
Pou6f1	ENSMUSG00000009739	80.9471	2.4775	0.00211697
Sf3a1	ENSMUSG00000002129	583.354	2.47076	0.00166582
Fmnl1	ENSMUSG00000055805	61.5137	2.46413	0.0104391
Sez6l	ENSMUSG00000058153	156.107	2.4461	0.00159719
St6galnac6	ENSMUSG00000026811	57.796	2.44562	0.0336244
3110039I08Rik	ENSMUSG00000074415	161.39	2.4249	0.000383151
Ophn1	ENSMUSG00000031214	55.4796	2.4238	0.00810284
Ngef	ENSMUSG00000026259	95.1763	2.37992	0.0214955
Slc7a1	ENSMUSG00000041313	80.7493	2.36942	0.00683582
Sorcs2	ENSMUSG00000029093	92.2	2.33967	0.00397698
Sf3b3	ENSMUSG00000033732	506.545	2.33632	0.0174763
Pnma2	ENSMUSG00000046204	74.9043	2.32596	0.0167779
Miat	ENSMUSG00000097767	210.652	2.30936	0.00792899
Ptpn5	ENSMUSG00000030854	153.444	2.30794	0.00683582
Fxyd6	ENSMUSG00000066705	71.7561	2.25906	0.0427759
Dgkg	ENSMUSG00000022861	96.4041	2.25128	0.00292292
Ttc9b	ENSMUSG00000007944	83.2235	2.19539	0.0363893
Unc13b	ENSMUSG00000028456	104.388	2.19298	0.00174692
4930599N23Rik	ENSMUSG00000073144	48.4403	2.18278	0.00174692
Sept6	ENSMUSG00000050379	56.1953	2.17916	0.027472
Necab3	ENSMUSG00000027489	79.8759	2.17812	0.0178699
Camkv	ENSMUSG00000032936	186.852	2.17185	0.00174339
Cit	ENSMUSG00000029516	217.583	2.16418	0.00636306
Cacna1d	ENSMUSG00000015968	166.154	2.1586	0.00245351
Trp53i11	ENSMUSG00000068735	68.1444	2.13881	0.0106934
Trank1	ENSMUSG00000062296	231.174	2.13176	0.0369909
Rasgrf2	ENSMUSG00000021708	77.6328	2.1277	0.0181478
Raph1	ENSMUSG00000026014	1074.79	2.12441	0.00920847
Grk3	ENSMUSG00000042249	126.215	2.12082	0.0180858
Kdm6bos	ENSMUSG00000085178	156.709	2.11365	0.0273939
Chrna4	ENSMUSG00000027577	80.8988	2.10114	0.0191125
Wnk2	ENSMUSG00000037989	123.007	2.08185	0.0146985
Klhl3	ENSMUSG00000014164	136.907	2.06405	0.0159899
Gm42839	ENSMUSG00000106663	47.2274	2.05122	0.0274107
L1cam	ENSMUSG00000031391	252.194	2.04673	0.0171394
Unc13a	ENSMUSG00000034799	316.122	2.04297	0.00305716
Arhgef17	ENSMUSG00000032875	163.015	2.03031	0.0104391
Mapk4	ENSMUSG00000024558	67.9065	2.0227	0.00818687
Srrm4	ENSMUSG00000063919	102.846	2.02018	0.0324293
Rbfox2	ENSMUSG00000033565	292.629	2.0169	0.00179145
Tbc1d8	ENSMUSG00000003134	69.9764	2.01567	0.0269775
Arpp21	ENSMUSG00000032503	943.543	2.01236	0.00174692
Kcnh5	ENSMUSG00000034402	48.3157	2.00957	0.0292192
Ptchd1	ENSMUSG00000041552	43.7675	1.98189	0.0335901
Gm26918	ENSMUSG00000097976	51.8844	1.97747	0.0332715
Pkig	ENSMUSG00000035268	50.6987	1.97519	0.0169361
Mcf2l	ENSMUSG00000031442	129.67	1.97433	0.000310927
Ly6e	ENSMUSG00000022587	120.543	1.97177	0.0469176
Rgs5	ENSMUSG00000026678	90.4933	1.9671	0.0130384
Tufm	ENSMUSG00000073838	47.238	1.96195	0.0462427
Agap2	ENSMUSG00000025422	469.769	1.96165	0.0100908
Syt13	ENSMUSG00000027220	96.0001	1.9317	0.0461283
Egfl8	ENSMUSG00000015467	45.5177	1.92954	0.019766
Ldb2	ENSMUSG00000039706	108.854	1.91849	0.0253951
Meg3	ENSMUSG00000021268	3629.2	1.9129	0.0184197
Sptbn2	ENSMUSG00000067889	301.682	1.91208	0.0185641
Ildr2	ENSMUSG00000040612	164.601	1.90868	0.0312099
Hivep1	ENSMUSG00000021366	828.232	1.90084	0.046061
Ryr3	ENSMUSG00000057378	229.029	1.88224	0.0437693
Pdzd2	ENSMUSG00000022197	100.696	1.8822	0.0292192
Zkscan2	ENSMUSG00000030757	59.1987	1.88021	0.0197598
Gng4	ENSMUSG00000021303	65.6705	1.87647	0.035212
Tmem151b	ENSMUSG00000096847	82.8533	1.87621	0.0272985
Lrrc55	ENSMUSG00000075224	59.2293	1.87275	0.0137499
Grik3	ENSMUSG00000001985	247.627	1.86246	0.0312099
Sptb	ENSMUSG00000021061	53.2097	1.84714	0.0228353
Scn3b	ENSMUSG00000049281	117.369	1.84623	0.0366903
Csmd2	ENSMUSG00000028804	174.414	1.84349	0.000213986
Dnajb5	ENSMUSG00000036052	105.812	1.83761	0.017941
Pcgf5	ENSMUSG00000024805	56.7116	1.83591	0.0180858
Adal	ENSMUSG00000027259	85.0289	1.81092	0.0498336
Tmem181b-ps	ENSMUSG00000096780	105.782	1.81012	0.0398004
Gm43305	ENSMUSG00000105703	72.3353	1.80831	0.036313
Grin1os	ENSMUSG00000085830	193.529	1.8062	0.0120893
Lingo1	ENSMUSG00000049556	325.446	1.80271	0.0134931
Zfp772	ENSMUSG00000066838	50.9322	1.79882	0.0312099
Brd3os	ENSMUSG00000109946	51.989	1.79737	0.0306179
Rnf112	ENSMUSG00000010086	131.762	1.79678	0.00234927
Satb2	ENSMUSG00000038331	379.303	1.78702	0.0159719
Mir124a-1hg	ENSMUSG00000097545	211.873	1.76466	0.022159
Pfkm	ENSMUSG00000033065	126.099	1.75746	0.011531
Trio	ENSMUSG00000022263	578.933	1.75559	0.0185641
Gal3st3	ENSMUSG00000047658	58.5757	1.75468	0.0363893
Lsm11	ENSMUSG00000044847	67.5506	1.75358	0.0211639
Hook1	ENSMUSG00000028572	91.3155	1.75035	0.0339778
Prkar1b	ENSMUSG00000025855	171.167	1.74174	0.0393645
Mcm3ap	ENSMUSG00000001150	94.7236	1.73265	0.000892195
Pcp4l1	ENSMUSG00000038370	174.202	1.72662	0.0403507
Prrc2b	ENSMUSG00000039262	3578.64	1.72567	0.0455818
Cdk5r2	ENSMUSG00000090071	244.726	1.72315	0.0214955
Snhg11	ENSMUSG00000044349	1564.56	1.71531	0.0121837
Commd9	ENSMUSG00000027163	70.4627	1.71448	0.0317633
Ier5	ENSMUSG00000056708	113.193	1.71372	0.0202903
Lmna	ENSMUSG00000028063	88.0749	1.71121	0.0371302
Kcnh1	ENSMUSG00000058248	164.183	1.71098	0.0228353
Pde4a	ENSMUSG00000032177	216.857	1.69575	0.000520642
Nav3	ENSMUSG00000020181	795.361	1.69009	0.0461283
Klhl29	ENSMUSG00000020627	88.9151	1.68808	0.0191125
Syngr3	ENSMUSG00000007021	77.4191	1.68707	0.0123749
Adar	ENSMUSG00000027951	107.391	1.68104	0.0312099
Plxna2	ENSMUSG00000026640	393.014	1.67426	0.0106934
Slc20a1	ENSMUSG00000027397	128.334	1.66939	0.0157486
Thy1	ENSMUSG00000032011	254.595	1.6692	0.0433036
Psd	ENSMUSG00000037126	183.428	1.66673	0.0313199
Sorbs1	ENSMUSG00000025006	134.225	1.66454	0.0363893
Rell2	ENSMUSG00000044024	52.9957	1.66133	0.0347541
Sv2c	ENSMUSG00000051111	212.85	1.65972	0.00174692
Nme1	ENSMUSG00000037601	118.135	1.65947	0.00939608
Kcnb1	ENSMUSG00000050556	580.618	1.65906	0.00615055
Madd	ENSMUSG00000040687	242.864	1.65886	0.032143
Ift172	ENSMUSG00000038564	53.3916	1.65596	0.0157486
Rtl6	ENSMUSG00000055745	99.8245	1.65503	0.00974855
Itsn1	ENSMUSG00000022957	167.225	1.65305	0.0127152
Clstn3	ENSMUSG00000008153	99.2861	1.65158	0.0403507
Bsn	ENSMUSG00000032589	604.189	1.65015	0.0140626
Ddx46	ENSMUSG00000021500	2507.39	1.6457	0.0103261
Lrrfip1	ENSMUSG00000026305	95.0662	1.64525	0.032143
Mdn1	ENSMUSG00000058006	181.002	1.63564	0.0120893
Cdh13	ENSMUSG00000031841	128.318	1.62843	0.033733
Ppp1r1b	ENSMUSG00000061718	152.236	1.62742	0.0370506
Rian	ENSMUSG00000097451	843.024	1.61957	9.84222e-06
4430402I18Rik	ENSMUSG00000064202	61.5012	1.61161	0.0421997
Trrap	ENSMUSG00000045482	342.841	1.61155	0.000569155
Sept5	ENSMUSG00000072214	124.972	1.61046	0.0224568
Kcnt2	ENSMUSG00000052726	121.78	1.60335	0.011531
Chd5	ENSMUSG00000005045	162.595	1.60323	0.0289488
Ptprt	ENSMUSG00000053141	253.599	1.59873	0.0373555
Cacng2	ENSMUSG00000019146	128.776	1.59563	0.0185874
D630045J12Rik	ENSMUSG00000063455	187.933	1.59297	0.0388384
Bcan	ENSMUSG00000004892	65.9047	1.59252	0.0461283
Myh10	ENSMUSG00000020900	282.804	1.58754	0.0455818
Kcnn3	ENSMUSG00000000794	62.9313	1.58284	0.0442535
Etv5	ENSMUSG00000013089	126.375	1.58135	0.0353823
Fgf14	ENSMUSG00000025551	124.212	1.58055	0.0228353
Kifc2	ENSMUSG00000004187	179.668	1.57235	0.0498336
Jmjd1c	ENSMUSG00000037876	4649.38	1.56134	0.0409463
Cars	ENSMUSG00000010755	49.263	1.55354	0.0303707
Ddah1	ENSMUSG00000028194	151.538	1.52895	0.0426018
D330041H03Rik	ENSMUSG00000073437	78.9454	1.5135	0.0117383
Cadps2	ENSMUSG00000017978	263.968	1.51188	0.000648149
Dgkz	ENSMUSG00000040479	215.066	1.51037	0.00174692
Lpin2	ENSMUSG00000024052	124.501	1.50643	0.0381919
Wdr6	ENSMUSG00000066357	97.4681	1.49874	0.0409463
Syt7	ENSMUSG00000024743	274.501	1.49785	0.0214955
Zfp263	ENSMUSG00000022529	75.3399	1.47712	0.0443692
Camk1d	ENSMUSG00000039145	202.35	1.47545	0.0277117
Gm13610	ENSMUSG00000086216	264.425	1.46975	0.0277117
Mpi	ENSMUSG00000032306	127.713	1.4601	0.0157216
Pitrm1	ENSMUSG00000021193	62.5736	1.45579	0.0225673
Plppr2	ENSMUSG00000040563	94.7139	1.45172	0.0366831
Slc25a37	ENSMUSG00000034248	64.6848	1.44578	0.0349599
Ntm	ENSMUSG00000059974	349.545	1.44027	0.0179206
Herc1	ENSMUSG00000038664	596.633	1.43562	0.00809204
Gm37376	ENSMUSG00000102349	7608.83	1.42939	0.0326271
Nktr	ENSMUSG00000032525	581.53	1.426	0.0277117
Dzip1	ENSMUSG00000042156	79.9912	1.41512	0.0146246
Myt1l	ENSMUSG00000061911	626.763	1.41253	0.00810284
Polr1c	ENSMUSG00000067148	52.0578	1.41102	0.0285154
Ncor2	ENSMUSG00000029478	1446.36	1.40364	0.0445016
Parp6	ENSMUSG00000025237	174.901	1.3923	0.0338361
Shank1	ENSMUSG00000038738	615.445	1.39141	0.0232273
Ube2ql1	ENSMUSG00000052981	165.03	1.39098	0.046307
Penk	ENSMUSG00000045573	162.471	1.38933	0.046307
Rnd2	ENSMUSG00000001313	148.875	1.38911	0.00179145
Tln2	ENSMUSG00000052698	304.165	1.37823	0.0092414
Grin1	ENSMUSG00000026959	410.117	1.37169	0.0312099
Hk1	ENSMUSG00000037012	188.494	1.36479	0.0169361
Sdf2	ENSMUSG00000002064	119.473	1.36241	0.0186382
Atp5e	ENSMUSG00000016252	421.536	1.357	0.0317633
Ldhb	ENSMUSG00000030246	287.813	1.34623	0.0191125
Pom121	ENSMUSG00000053293	556.852	1.34302	0.00435881
Rplp1	ENSMUSG00000007892	691.38	1.33773	0.0377971
Pkm	ENSMUSG00000032294	380.46	1.33576	0.0228353
Cx3cl1	ENSMUSG00000031778	429.577	1.33557	0.0259537
Kif5a	ENSMUSG00000074657	1967.11	1.32577	0.0191125
Rimbp2	ENSMUSG00000029420	215.845	1.31374	0.0420533
Rpl37	ENSMUSG00000041841	297.221	1.30726	0.0398004
Ccdc107	ENSMUSG00000028461	105.136	1.29964	0.00792899
Son	ENSMUSG00000022961	2773.12	1.29758	0.0395442
Ascc2	ENSMUSG00000020412	96.2157	1.29358	0.0269775
Gm27241	ENSMUSG00000099051	80.5508	1.2767	0.0476259
Prkcg	ENSMUSG00000078816	462.211	1.27289	0.0222838
Ap1b1	ENSMUSG00000009090	119.477	1.26781	0.0479296
Kmt2d	ENSMUSG00000048154	490.137	1.26347	0.0104391
Gm17139	ENSMUSG00000092006	104.14	1.25393	0.0186382
Nefm	ENSMUSG00000022054	850.354	1.25307	0.0317633
Akap17b	ENSMUSG00000059708	105.906	1.24805	0.0238511
Focad	ENSMUSG00000038368	135.852	1.24785	0.0486724
Pnmal2	ENSMUSG00000070802	198.23	1.24523	0.0184442
Kcnq2	ENSMUSG00000016346	376.209	1.24168	0.0267143
Itpr1	ENSMUSG00000030102	711.273	1.23247	0.0374274
Gm9754	ENSMUSG00000029360	89.3343	1.22568	0.0469176
Dclk2	ENSMUSG00000028078	70.673	1.22562	0.022159
Epg5	ENSMUSG00000039840	188.502	1.22417	0.0171398
Lrrc7	ENSMUSG00000028176	550.664	1.21256	0.00792899
Abr	ENSMUSG00000017631	321.407	1.21069	0.0461283
Syngr1	ENSMUSG00000022415	177.302	1.20933	0.0498336
Prkag2	ENSMUSG00000028944	102.324	1.202	0.0368467
Enah	ENSMUSG00000022995	1309.39	1.19614	0.041196
6430548M08Rik	ENSMUSG00000031824	197.184	1.19049	0.0243539
Kcnma1	ENSMUSG00000063142	651.101	1.19045	0.030045
Syngap1	ENSMUSG00000067629	556.593	1.18255	0.0445474
Ptcd1	ENSMUSG00000029624	140.659	1.16577	0.0024569
Pprc1	ENSMUSG00000055491	71.2849	1.16535	0.0487199
Eftud2	ENSMUSG00000020929	149.752	1.15765	0.0486724
Macf1	ENSMUSG00000028649	1202.97	1.13987	0.00583294
Tinf2	ENSMUSG00000007589	74.1979	1.13807	0.0283232
Upf1	ENSMUSG00000058301	141.933	1.12839	0.0159899
Snrk	ENSMUSG00000038145	117.392	1.12408	0.0469176
Ehbp1	ENSMUSG00000042302	181.104	1.1139	0.0228353
Nsmf	ENSMUSG00000006476	387.537	1.09441	0.0416511
Sowaha	ENSMUSG00000044352	269.846	1.09406	0.0446339
Hectd4	ENSMUSG00000042744	1144.16	1.0896	0.0277117
Rps13	ENSMUSG00000090862	177.07	1.08819	0.0448678
Sf3b1	ENSMUSG00000025982	6871.79	1.06404	0.0423349
Ppfia2	ENSMUSG00000053825	277.253	1.06294	0.0416511
Kmt2b	ENSMUSG00000006307	142.077	1.03506	0.0337728
Deaf1	ENSMUSG00000058886	200.375	1.03349	0.0159719
Tanc2	ENSMUSG00000053580	1003.63	1.01853	0.0437693
Mrps17	ENSMUSG00000034211	128.639	1.00004	0.0427759
Zzef1	ENSMUSG00000055670	176.249	0.994143	0.0443464
Ncor1	ENSMUSG00000018501	2071.93	0.979656	0.0242604
Sf3b5	ENSMUSG00000078348	141.215	0.978645	0.0344251
NA	ENSMUSG00000051107	983.38	0.975726	0.0171398
Ndufs1	ENSMUSG00000025968	348.355	0.972218	0.0416511
Mycbp2	ENSMUSG00000033004	894.745	0.970094	0.0363893
Gpr17	ENSMUSG00000052229	458.849	0.950691	0.00792899
Fam166a	ENSMUSG00000026969	396.655	0.944167	0.0280275
Kmt2c	ENSMUSG00000038056	1439.17	0.929261	0.0191125
Srrm2	ENSMUSG00000039218	4544.11	0.910064	0.0272985
Kdm5b	ENSMUSG00000042207	450.096	0.876037	0.0179206
Erc1	ENSMUSG00000030172	303.916	0.846712	0.0340181
Acaa1a	ENSMUSG00000036138	154.866	0.833247	0.0387249
Tubb4b	ENSMUSG00000036752	819.126	0.826938	0.0136512
Rps15a	ENSMUSG00000008683	403.109	0.8262	0.0426528
Gpi1	ENSMUSG00000036427	773.868	0.82299	0.022159
Nav1	ENSMUSG00000009418	1527.54	0.793986	0.0146985
Vps13b	ENSMUSG00000037646	440.457	0.787947	0.0491955
Myo9b	ENSMUSG00000004677	351.033	0.759338	0.0228353
Tenm4	ENSMUSG00000048078	869.23	0.748738	0.0312099
Pkp4	ENSMUSG00000026991	1397.21	0.701733	0.0281517
Peg13	ENSMUSG00000106847	500.029	0.669847	0.0191125
Slc22a17	ENSMUSG00000022199	1057.22	0.648948	0.0486519
Huwe1	ENSMUSG00000025261	2241.21	0.643597	0.0249953
Hsp90ab1	ENSMUSG00000023944	5910.71	0.534547	0.0259537
Osbpl8	ENSMUSG00000020189	777.533	-0.502399	0.0486724
Laptm4a	ENSMUSG00000020585	315.46	-0.662745	0.0186382
Rnf7	ENSMUSG00000051234	749.435	-0.717539	0.0398004
Cand1	ENSMUSG00000020114	504.83	-0.755335	0.0301151
Rcan2	ENSMUSG00000039601	2143.56	-0.756669	0.0271319
Dnajc2	ENSMUSG00000029014	208.988	-0.757461	0.0224811
Pak2	ENSMUSG00000022781	627.234	-0.763554	0.0366831
Appl1	ENSMUSG00000040760	522.585	-0.782235	0.027063
Eloc	ENSMUSG00000079658	448.073	-0.784674	0.0467221
Maf1	ENSMUSG00000022553	248.393	-0.813429	0.0474182
Eif3j1	ENSMUSG00000027236	188.123	-0.818365	0.0469176
Fam204a	ENSMUSG00000057858	208.107	-0.832979	0.0272985
Gfra1	ENSMUSG00000025089	359.453	-0.833597	0.033733
Slc2a1	ENSMUSG00000028645	774.863	-0.837995	0.0492103
Selenok	ENSMUSG00000042682	667.944	-0.850805	0.00492756
Pogk	ENSMUSG00000040596	880.054	-0.856996	0.0358513
Casp8ap2	ENSMUSG00000028282	422.084	-0.862625	0.0352362
Tmem167	ENSMUSG00000012422	523.784	-0.86991	0.0287958
Zbtb44	ENSMUSG00000047412	491.471	-0.878346	0.0214955
Pim3	ENSMUSG00000035828	213.06	-0.885134	0.0433036
Jak2	ENSMUSG00000024789	435.789	-0.891086	0.0177851
Nab1	ENSMUSG00000002881	504.152	-0.894936	0.0267143
Ibtk	ENSMUSG00000035941	228.948	-0.922442	0.031866
Mindy3	ENSMUSG00000026767	384.928	-0.922705	0.0267143
Zfp60	ENSMUSG00000037640	398.767	-0.941731	0.032608
Zfp719	ENSMUSG00000030469	151.079	-0.94239	0.0417369
Dubr	ENSMUSG00000022639	451.771	-0.942448	0.04469
Unc50	ENSMUSG00000026111	373.229	-0.949093	0.0195754
Psma1	ENSMUSG00000030751	237.605	-0.950441	0.0186382
Adam9	ENSMUSG00000031555	693.199	-0.963405	0.0417369
Tmem87b	ENSMUSG00000014353	223.743	-0.965842	0.0339778
Vcl	ENSMUSG00000021823	162.447	-0.96732	0.00304417
4930473A02Rik	ENSMUSG00000060029	121.496	-0.975144	0.0267143
Irak4	ENSMUSG00000059883	190.716	-0.986908	0.0140626
Mrrf	ENSMUSG00000026887	118.699	-0.997029	0.0280275
Pias2	ENSMUSG00000025423	449.021	-1.00837	0.0189841
Etfrf1	ENSMUSG00000040370	282.938	-1.02561	0.0347523
Smc4	ENSMUSG00000034349	248.742	-1.03163	0.0383029
C330007P06Rik	ENSMUSG00000006423	195.791	-1.05379	0.00974855
A230056P14Rik	ENSMUSG00000087178	366.302	-1.05393	0.0287958
Lims1	ENSMUSG00000019920	933.068	-1.05476	0.046061
Gm20300	ENSMUSG00000111080	557.675	-1.05826	0.0289309
Leprot	ENSMUSG00000035212	359.939	-1.06048	0.0020816
Acbd5	ENSMUSG00000026781	1323.05	-1.0939	0.0169361
Lipa	ENSMUSG00000024781	698.547	-1.10343	0.0374274
Mblac2	ENSMUSG00000051098	328.637	-1.12276	0.0375751
Naa30	ENSMUSG00000036282	275.545	-1.12589	0.0466742
Ube2e3	ENSMUSG00000027011	516.82	-1.13822	0.0368467
Jade2	ENSMUSG00000020387	106.153	-1.14693	0.0137499
D16Ertd472e	ENSMUSG00000022864	639.634	-1.14832	0.042584
Lpcat3	ENSMUSG00000004270	142.328	-1.15714	0.0317633
Dhfr	ENSMUSG00000021707	118.84	-1.15994	0.0428855
Mmgt1	ENSMUSG00000061273	870.268	-1.16054	0.0486724
Fbxl5	ENSMUSG00000039753	746.413	-1.16382	0.00563956
Lsm8	ENSMUSG00000044155	313.659	-1.19966	0.0180858
Gm48045	ENSMUSG00000111905	42.1077	-1.20435	0.0463627
Ttc33	ENSMUSG00000022151	116.791	-1.22121	0.0197598
Cisd2	ENSMUSG00000028165	501.604	-1.22471	0.00570982
Guf1	ENSMUSG00000029208	234.181	-1.22716	0.0104391
Tmem110	ENSMUSG00000006526	108.854	-1.2343	0.0265879
Clcc1	ENSMUSG00000027884	122.981	-1.23592	0.0476259
Mettl25	ENSMUSG00000036009	66.6418	-1.23995	0.0474182
Zfp869	ENSMUSG00000054648	67.2357	-1.25289	0.0207065
Aaed1	ENSMUSG00000021482	99.0465	-1.26539	0.00899888
Snrpf	ENSMUSG00000020018	53.1672	-1.28876	0.0228353
Dusp10	ENSMUSG00000039384	248.179	-1.30737	0.0377971
Ifrd1	ENSMUSG00000001627	354.807	-1.3145	0.000520642
Nipa2	ENSMUSG00000030452	143.078	-1.31946	0.018318
Alg13	ENSMUSG00000041718	90.176	-1.3325	0.0146169
Nhlrc2	ENSMUSG00000025078	157.544	-1.33484	0.0348782
Syap1	ENSMUSG00000031357	200.123	-1.34818	0.000344318
Gm44777	ENSMUSG00000108738	199.103	-1.3516	0.0467914
Galnt7	ENSMUSG00000031608	124.4	-1.35724	0.0313199
Dr1	ENSMUSG00000029265	255.663	-1.35976	0.000569155
Tma16	ENSMUSG00000025591	167.132	-1.3638	0.00928277
Apool	ENSMUSG00000025525	83.6056	-1.3761	0.0159899
Insig2	ENSMUSG00000003721	98.5905	-1.386	0.0403507
Cep57l1	ENSMUSG00000019813	34.6412	-1.39586	0.0427759
Gm14586	ENSMUSG00000083621	32.0071	-1.41469	0.0228353
Gm12338	ENSMUSG00000081485	49.6173	-1.42056	0.0348782
Gm10288	ENSMUSG00000070343	29.0958	-1.42392	0.0250357
Ska2	ENSMUSG00000020492	69.0455	-1.48393	0.0106934
Siah1a	ENSMUSG00000036840	135.006	-1.50794	0.00917543
Gm47639	ENSMUSG00000114113	33.0295	-1.5673	0.0461283
Oxsm	ENSMUSG00000021786	62.4985	-1.58317	0.0469176
Tmem184b	ENSMUSG00000009035	179.806	-1.5902	0.00974855
Tceal1	ENSMUSG00000049536	83.0482	-1.59087	0.0191125
C030029H02Rik	ENSMUSG00000110027	104.196	-1.60277	0.0498336
B2m	ENSMUSG00000060802	328.313	-1.63789	0.0137384
Tnfaip6	ENSMUSG00000053475	495.439	-1.6868	0.0103261
Yipf4	ENSMUSG00000024072	309.825	-1.70987	0.0220197
Fam174a	ENSMUSG00000051185	348.234	-1.7186	0.000144953
Sgk1	ENSMUSG00000019970	3647.57	-1.72066	0.00292292
Nox1	ENSMUSG00000031257	67.0591	-1.72908	0.0160647
Cenpq	ENSMUSG00000023919	65.7088	-1.78546	0.0114163
Gm24601	ENSMUSG00000088595	25.4614	-1.83745	0.0374274
Seh1l	ENSMUSG00000079614	130.785	-1.86027	9.84222e-06
Serpind1	ENSMUSG00000022766	51.4969	-1.91416	0.0242234
Tnfrsf22	ENSMUSG00000010751	29.5793	-1.9876	0.0265925
Ptgds	ENSMUSG00000015090	782.1	-2.06067	0.0137384
Tvp23b	ENSMUSG00000014177	176.877	-2.07646	0.00136125
Cbfb	ENSMUSG00000031885	254.761	-2.08214	0.00115199
Il33	ENSMUSG00000024810	111.818	-2.23101	0.00179145
Dennd2d	ENSMUSG00000027901	21.8981	-2.23372	0.0159899
2810403D21Rik	ENSMUSG00000086629	20.8921	-2.52194	0.046333
Adgrv1	ENSMUSG00000069170	66.4753	-2.52633	0.00179145
Serpine3	ENSMUSG00000091155	20.5357	-2.61708	0.00756185
Cast	ENSMUSG00000021585	24.6226	-2.65782	0.0391142
Zfp953	ENSMUSG00000098905	39.5653	-2.69014	0.00593379
