# Supplementary material for: Environmental enrichment ameliorates perinatal brain injury and promotes functional white matter recovery
Source: Nat Commun. 2020 Feb 19;11:964. doi: 10.1038/s41467-020-14762-7 (PMC7031237; doi:10.1038/s41467-020-14762-7)
Supplement: Supplementary file 12 — Supplementary Dataset 8 [file 41467_2020_14762_MOESM12_ESM.xlsx]

## Sheet: Sheet1
Gene	Ensembl ID	baseMean	log2FoldChange	padj
Mgp	ENSMUSG00000030218	362.169	2.72928	6.92022e-09
Col6a2	ENSMUSG00000020241	110.625	2.11289	0.0235064
Sgsm1	ENSMUSG00000042216	69.0647	2.02874	0.000779799
Gm24270	ENSMUSG00000076281	75.6045	1.94312	2.17459e-05
Mir6236	ENSMUSG00000098973	226.493	1.90882	4.52394e-05
Scrg1	ENSMUSG00000031610	109.95	1.90828	0.00456799
Hdgfl2	ENSMUSG00000002833	196.818	1.85814	0.00120876
Prr12	ENSMUSG00000046574	901.914	1.76068	7.91062e-06
Cyp46a1	ENSMUSG00000021259	61.6629	1.71768	0.00640911
Chrnb2	ENSMUSG00000027950	76.3183	1.65032	0.0145956
Cndp2	ENSMUSG00000024644	69.4221	1.64603	0.0172412
Fkbp5	ENSMUSG00000024222	306.882	1.641	0.00571373
Garem2	ENSMUSG00000044576	130.155	1.61187	0.00607838
Szt2	ENSMUSG00000033253	75.7776	1.60017	0.048837
Smad3	ENSMUSG00000032402	62.3041	1.56042	0.0448037
Ppp1r1b	ENSMUSG00000061718	108.393	1.53028	0.0384649
Gm42418	ENSMUSG00000098178	154681	1.52301	9.05674e-08
Dapk3	ENSMUSG00000034974	82.0013	1.45792	0.0277796
Myrip	ENSMUSG00000041794	95.0114	1.42394	0.0147275
Aff3	ENSMUSG00000037138	102.766	1.40334	0.0182596
Snrnp70	ENSMUSG00000063511	137.548	1.40248	0.00195355
Rnf165	ENSMUSG00000025427	489.609	1.39171	0.0233184
Pacs1	ENSMUSG00000024855	222.797	1.37654	6.03888e-05
Map7d2	ENSMUSG00000041020	813.246	1.35061	0.000747969
Csad	ENSMUSG00000023044	68.1	1.34551	0.0344273
Wnk2	ENSMUSG00000037989	94.2921	1.33939	0.0293815
Adam15	ENSMUSG00000028041	191.349	1.33461	0.0019097
Cpsf1	ENSMUSG00000034022	90.9074	1.33272	0.0413986
Hk1	ENSMUSG00000037012	255.615	1.31659	0.00244457
Ruvbl2	ENSMUSG00000003868	105.212	1.30598	0.00881466
Mtcl1	ENSMUSG00000052105	82.9114	1.28435	0.0028779
Ylpm1	ENSMUSG00000021244	1764.12	1.28391	1.62678e-05
Tenm2	ENSMUSG00000049336	171.126	1.25826	0.029182
L1cam	ENSMUSG00000031391	176.046	1.24238	0.0352204
CT010467.1	ENSMUSG00000106106	29102.8	1.23303	1.94771e-06
Plcl2	ENSMUSG00000038910	120.311	1.22458	0.0414624
Timm13	ENSMUSG00000020219	116.636	1.22343	0.00307999
Lmna	ENSMUSG00000028063	77.0635	1.19462	0.0482506
Selenom	ENSMUSG00000075702	289.476	1.16137	0.00721944
Mpdu1	ENSMUSG00000018761	130.365	1.15909	0.00101966
Pnpla2	ENSMUSG00000025509	335.028	1.15666	0.00756676
Banp	ENSMUSG00000025316	107.565	1.14581	0.0408215
Cdr1	ENSMUSG00000090546	2401.48	1.14102	0.000113771
Wdr18	ENSMUSG00000035754	129.488	1.13896	0.0235064
Fbh1	ENSMUSG00000058594	166.118	1.13055	0.0173127
Pef1	ENSMUSG00000028779	101.963	1.11656	0.0201993
Gm23935	ENSMUSG00000076258	15727.1	1.11562	2.67009e-05
Acin1	ENSMUSG00000022185	376.843	1.10522	0.00293996
Gpd1	ENSMUSG00000023019	2024.06	1.1049	2.47715e-05
Mmp17	ENSMUSG00000029436	111.665	1.10193	0.0455652
Ubr4	ENSMUSG00000066036	1158.15	1.09183	0.0127159
Dnaaf5	ENSMUSG00000025857	215.381	1.09175	0.0143882
Bdh1	ENSMUSG00000046598	215.308	1.09062	0.025891
Rmnd5b	ENSMUSG00000001054	125.797	1.08998	0.0205487
Dgki	ENSMUSG00000038665	203.486	1.08336	0.0235064
Selenow	ENSMUSG00000041571	369.804	1.07157	4.52394e-05
Ptk2b	ENSMUSG00000059456	274.017	1.06593	0.0326496
Znfx1	ENSMUSG00000039501	761.941	1.06311	0.00235685
Etv5	ENSMUSG00000013089	153.919	1.06166	0.0411503
Kndc1	ENSMUSG00000066129	2172.92	1.04322	0.0042327
Usp5	ENSMUSG00000038429	240.342	1.04121	0.0228194
Zer1	ENSMUSG00000039686	370.392	1.03994	6.0507e-05
Igfbp5	ENSMUSG00000026185	204.622	1.02096	0.0250446
Gm19439	ENSMUSG00000105843	624.651	1.01293	0.01555
D630045J12Rik	ENSMUSG00000063455	147.02	1.01208	0.0495466
Rtkn	ENSMUSG00000034930	1087.5	1.01097	0.00235685
Nol6	ENSMUSG00000028430	184.212	1.0024	0.0275972
Ncor2	ENSMUSG00000029478	900.758	0.999294	0.000191696
Wdr54	ENSMUSG00000030032	854.253	0.992239	0.00229511
Upf1	ENSMUSG00000058301	188.194	0.984622	0.00173024
Gm24187	ENSMUSG00000088609	1180.09	0.978011	0.0025161
Ndufv1	ENSMUSG00000037916	285.255	0.976758	0.000360791
Paxx	ENSMUSG00000047617	144.338	0.965064	0.0341103
Myt1l	ENSMUSG00000061911	624.909	0.961508	0.0299034
Nde1	ENSMUSG00000022678	708.818	0.954697	0.00708987
Socs7	ENSMUSG00000038485	159.356	0.950729	0.0252297
Ehmt2	ENSMUSG00000013787	98.5323	0.94635	0.0277796
Dmtn	ENSMUSG00000022099	191.697	0.937492	0.0321119
Bcat1	ENSMUSG00000030268	1001.27	0.934335	0.000308019
Elp3	ENSMUSG00000022031	150.15	0.927969	0.0170128
Hsph1	ENSMUSG00000029657	1730.62	0.925652	2.47715e-05
Sars	ENSMUSG00000068739	270.374	0.924524	0.00345485
Usp2	ENSMUSG00000032010	233.563	0.92378	0.0041475
Phactr3	ENSMUSG00000027525	1619.5	0.923575	0.0107656
Map3k11	ENSMUSG00000004054	349.733	0.922854	0.00317503
Mybph	ENSMUSG00000042451	305.957	0.919029	0.000786532
Ints1	ENSMUSG00000029547	210.549	0.918812	0.017617
Mt1	ENSMUSG00000031765	608.562	0.917489	0.0143877
Tubb3	ENSMUSG00000062380	468.711	0.916619	0.0252297
Kmt2d	ENSMUSG00000048154	479.971	0.915804	0.0344647
Ccdc28b	ENSMUSG00000028795	231.57	0.913356	0.0359382
Numa1	ENSMUSG00000066306	213.274	0.912237	0.00509327
Itpk1	ENSMUSG00000057963	1111.34	0.9083	0.00012217
Ndufb7	ENSMUSG00000033938	130.774	0.904884	0.0304086
Gm45768	ENSMUSG00000108434	268.993	0.900444	0.0380375
Zfp865	ENSMUSG00000074405	211.505	0.899733	0.0146341
Pkm	ENSMUSG00000032294	372.881	0.898138	0.0162465
Ubc	ENSMUSG00000008348	697.149	0.897724	0.00779198
Per1	ENSMUSG00000020893	392.148	0.862445	0.0213439
Dnm2	ENSMUSG00000033335	1866.04	0.862153	0.000609448
Fbxw5	ENSMUSG00000015095	239.662	0.857439	0.0235064
Lars2	ENSMUSG00000035202	1926.02	0.856332	0.00327446
Rn7sk	ENSMUSG00000065037	251.217	0.855935	0.0490843
Dync1h1	ENSMUSG00000018707	3123.04	0.85187	0.022199
Bcor	ENSMUSG00000040363	1063.09	0.851789	0.00616413
Klhdc3	ENSMUSG00000063576	258.941	0.850866	0.0226133
Pde4a	ENSMUSG00000032177	183.566	0.843137	0.0215502
Ube2o	ENSMUSG00000020802	228.213	0.841224	0.00880347
St3gal3	ENSMUSG00000028538	157.843	0.830165	0.0418013
Ncdn	ENSMUSG00000028833	915.352	0.819532	0.00649442
Adh5	ENSMUSG00000028138	519.231	0.818409	0.018803
Ldhb	ENSMUSG00000030246	357.43	0.813452	0.0286261
Nefm	ENSMUSG00000022054	674.097	0.811253	0.023625
Nrxn2	ENSMUSG00000033768	374.477	0.807786	0.00920038
Rpl36	ENSMUSG00000057863	212.076	0.794426	0.0122892
Fbxo38	ENSMUSG00000042211	267.758	0.793046	0.0365307
Trf	ENSMUSG00000032554	1052.02	0.789911	0.00439113
Tppp3	ENSMUSG00000014846	1759.98	0.789042	0.0147275
Map2k2	ENSMUSG00000035027	238.564	0.787492	0.0284676
Mdh2	ENSMUSG00000019179	602.989	0.78652	0.0025161
Puf60	ENSMUSG00000002524	599.569	0.783403	0.0444431
Slc9a3r2	ENSMUSG00000002504	420.848	0.777117	0.00537216
Mast3	ENSMUSG00000031833	2813.16	0.770182	0.00779198
Sulf2	ENSMUSG00000006800	2348.49	0.758486	0.000187785
Dido1	ENSMUSG00000038914	386.461	0.757411	0.0344273
Pgbd5	ENSMUSG00000050751	249.452	0.75604	0.0228539
Rps10	ENSMUSG00000052146	176.912	0.75199	0.0392187
Rps15	ENSMUSG00000063457	363.187	0.749951	0.0240443
4921516A02Rik	ENSMUSG00000112652	1567.43	0.736715	0.016859
Rpl11	ENSMUSG00000059291	512.124	0.735632	0.00944908
Fasn	ENSMUSG00000025153	1989.2	0.733565	0.0174173
Ankrd13b	ENSMUSG00000037907	358.153	0.725733	0.0310479
Lamc1	ENSMUSG00000026478	812.429	0.722259	0.0275629
Tprn	ENSMUSG00000048707	1110.52	0.714924	0.0342569
Ddb1	ENSMUSG00000024740	979.394	0.713713	0.00307999
Pdxk	ENSMUSG00000032788	2624.45	0.711279	0.022199
Rtl8b	ENSMUSG00000067924	246.261	0.708081	0.0266007
Cope	ENSMUSG00000055681	304.651	0.706953	0.0300728
Ncbp1	ENSMUSG00000028330	311.959	0.703211	0.0341103
Ptov1	ENSMUSG00000038502	552.21	0.696955	0.00840724
Actn4	ENSMUSG00000054808	712.126	0.693547	0.0223409
Mast4	ENSMUSG00000034751	3237.54	0.693177	0.0470213
Cct7	ENSMUSG00000030007	497.595	0.674943	0.0495563
Spen	ENSMUSG00000040761	563.89	0.673736	0.0268831
Dctn1	ENSMUSG00000031865	541.51	0.673375	0.0108963
Acot7	ENSMUSG00000028937	1202.91	0.666905	0.0174594
Hectd4	ENSMUSG00000042744	1305.86	0.666348	0.0202436
Prpf19	ENSMUSG00000024735	932.22	0.662989	0.00673847
Mvb12b	ENSMUSG00000038740	1233.9	0.656969	0.0444146
Mrtfb	ENSMUSG00000009569	1345.53	0.655683	0.0151501
Rabl6	ENSMUSG00000015087	558.706	0.641417	0.00880347
Nub1	ENSMUSG00000028954	342.523	0.622431	0.0194133
Rusc2	ENSMUSG00000035969	850.837	0.610373	0.0303277
Chd4	ENSMUSG00000063870	1187.44	0.609507	0.0397136
Map1a	ENSMUSG00000027254	4206.15	0.606375	0.0240633
Ckb	ENSMUSG00000001270	5546.34	0.602837	0.00156798
Aldoa	ENSMUSG00000030695	1881.89	0.601616	0.00548966
Trpc4ap	ENSMUSG00000038324	795.784	0.598787	0.038765
Aco2	ENSMUSG00000022477	856.459	0.595447	0.00578953
Ppp5c	ENSMUSG00000003099	445.038	0.586976	0.0286529
Rplp1	ENSMUSG00000007892	601.413	0.579157	0.0182341
Ap2a2	ENSMUSG00000002957	880.182	0.575961	0.0114593
Cox4i1	ENSMUSG00000031818	863.791	0.570274	0.0268831
Gabarapl1	ENSMUSG00000030161	608.883	0.555111	0.0305451
Eif3c	ENSMUSG00000030738	1075.55	0.55388	0.0082626
Rpl18a	ENSMUSG00000045128	831.203	0.550148	0.0210391
Copg1	ENSMUSG00000030058	691.323	0.545361	0.0170397
Ppp1ca	ENSMUSG00000040385	1000.45	0.533917	0.0230622
Rps17	ENSMUSG00000061787	670.579	0.532542	0.0446627
Hsp90ab1	ENSMUSG00000023944	8687.4	0.522852	0.00584533
Uba1	ENSMUSG00000001924	1219.47	0.513081	0.0384649
Abcf1	ENSMUSG00000038762	443.291	0.510805	0.0457181
Cmip	ENSMUSG00000034390	1297.68	0.507005	0.0198134
Add1	ENSMUSG00000029106	1835.13	0.505469	0.0129883
Bin1	ENSMUSG00000024381	3247.36	0.500902	0.0469205
Smarcc2	ENSMUSG00000025369	1357.53	0.498861	0.0466964
Srrm2	ENSMUSG00000039218	5948.36	0.497436	0.0118425
Nisch	ENSMUSG00000021910	1445.56	0.464873	0.0413986
Tubb4b	ENSMUSG00000036752	956.034	0.436861	0.0432959
Atp5a1	ENSMUSG00000025428	2153.71	0.428095	0.0458871
Tubb4a	ENSMUSG00000062591	39899.6	0.379392	0.0459107
Rtn3	ENSMUSG00000024758	9883.65	-0.400184	0.0457181
Atp5f1	ENSMUSG00000000563	1264.06	-0.42175	0.0285214
Slc12a2	ENSMUSG00000024597	6843.84	-0.423328	0.0148597
Mal	ENSMUSG00000027375	98215.9	-0.425777	0.00819999
Rab14	ENSMUSG00000026878	1718.6	-0.432358	0.0232082
Reep5	ENSMUSG00000005873	4323.74	-0.439936	0.0390557
Tcf4	ENSMUSG00000053477	5666.55	-0.442239	0.0483831
Vps29	ENSMUSG00000029462	1474.1	-0.445537	0.0390782
Vps35	ENSMUSG00000031696	2399.49	-0.448185	0.0413986
Megf9	ENSMUSG00000039270	1322.99	-0.448269	0.0288167
Sema6a	ENSMUSG00000019647	5204.4	-0.449448	0.0389143
Arfgef1	ENSMUSG00000067851	1671.26	-0.454294	0.0397136
Ubl3	ENSMUSG00000001687	4279.42	-0.456931	0.0312098
Enpp4	ENSMUSG00000023961	2484.73	-0.460224	0.0223031
Anks1b	ENSMUSG00000058589	8066.97	-0.462433	0.025026
S1pr5	ENSMUSG00000045087	1267.74	-0.467136	0.0356829
Pcdh9	ENSMUSG00000055421	10903.5	-0.467353	0.00446247
Pafah1b1	ENSMUSG00000020745	6185.31	-0.470504	0.0197139
Ermp1	ENSMUSG00000046324	3186.06	-0.471762	0.0283285
Pcmtd1	ENSMUSG00000051285	1322.44	-0.475447	0.0198134
Rab2a	ENSMUSG00000047187	3552.35	-0.479437	0.018803
Insig1	ENSMUSG00000045294	1231.6	-0.481299	0.0250446
Cpd	ENSMUSG00000020841	4262.38	-0.493054	0.0232592
Dek	ENSMUSG00000021377	768.616	-0.496172	0.0417513
Vamp3	ENSMUSG00000028955	2447.5	-0.500289	0.0232592
Ywhaq	ENSMUSG00000076432	6232.07	-0.500832	0.0107082
Itm2b	ENSMUSG00000022108	5029.96	-0.50482	0.00684604
Pnpla8	ENSMUSG00000036257	1040.79	-0.504872	0.018803
Stox2	ENSMUSG00000038143	2704.68	-0.506929	0.0161254
Tmod1	ENSMUSG00000028328	1634.53	-0.510768	0.0251958
Echdc1	ENSMUSG00000019883	706.089	-0.511071	0.0320791
Tmem9b	ENSMUSG00000031021	1751.34	-0.516764	0.0352204
Sept7	ENSMUSG00000001833	14707.2	-0.517914	0.00354091
Tmem170b	ENSMUSG00000087370	962.796	-0.520964	0.0333356
Egln1	ENSMUSG00000031987	1002.63	-0.522252	0.037877
Pafah1b2	ENSMUSG00000003131	2726.87	-0.525409	0.00434751
Psd3	ENSMUSG00000030465	3955.21	-0.52721	0.0392187
Slc44a1	ENSMUSG00000028412	13832.5	-0.528449	0.0141426
Ube2b	ENSMUSG00000020390	937.751	-0.529418	0.039926
Rap2a	ENSMUSG00000051615	1363.38	-0.529852	0.0481091
Setdb1	ENSMUSG00000015697	925.182	-0.530937	0.0412782
Sh3glb1	ENSMUSG00000037062	3659.78	-0.53176	0.0227153
Pex13	ENSMUSG00000020283	423.658	-0.532055	0.0490833
Crk	ENSMUSG00000017776	1345.58	-0.532115	0.0368821
Rtn4	ENSMUSG00000020458	9016.49	-0.533146	0.00367735
Sept2	ENSMUSG00000026276	2870.79	-0.533362	0.0361104
Ube2g1	ENSMUSG00000020794	2032.99	-0.533447	0.0303277
Klhl2	ENSMUSG00000031605	3086.45	-0.534365	0.0260668
Cldn11	ENSMUSG00000037625	21083.1	-0.537013	0.00697444
Itfg1	ENSMUSG00000031703	4109.49	-0.540233	0.0161254
Fmr1	ENSMUSG00000000838	670.131	-0.542187	0.0400637
Cd9	ENSMUSG00000030342	1256.5	-0.543032	0.0196283
Scarb2	ENSMUSG00000029426	4966.96	-0.543199	0.0249932
Pura	ENSMUSG00000043991	857.902	-0.543766	0.0240633
Rffl	ENSMUSG00000020696	1456.42	-0.544122	0.00936692
Trim2	ENSMUSG00000027993	4790.87	-0.546801	0.0118425
Gprc5b	ENSMUSG00000008734	2460.17	-0.550111	0.0184326
Pde8a	ENSMUSG00000025584	2829.1	-0.552823	0.0198076
Gtf3c3	ENSMUSG00000041303	402.771	-0.553596	0.033535
Mbnl1	ENSMUSG00000027763	3063.44	-0.554603	0.0371549
Tmem65	ENSMUSG00000062373	938.568	-0.555693	0.0325743
Pten	ENSMUSG00000013663	1337.07	-0.556392	0.0179778
Sytl2	ENSMUSG00000030616	1843.48	-0.558319	0.025578
Slc25a46	ENSMUSG00000024259	1536.95	-0.560906	0.0358519
Zeb2	ENSMUSG00000026872	14410.2	-0.561468	0.00708987
Fbxw11	ENSMUSG00000020271	648.502	-0.561917	0.0389143
Golga7	ENSMUSG00000015341	3077.47	-0.562134	0.0118425
Actr3	ENSMUSG00000026341	926.803	-0.563733	0.0393262
Herpud2	ENSMUSG00000008429	1436.7	-0.56525	0.0307169
Bzw1	ENSMUSG00000051223	2159.33	-0.565879	0.0127529
Plp1	ENSMUSG00000031425	385794	-0.566036	0.0010303
Dazap2	ENSMUSG00000000346	2420.53	-0.566579	0.00993229
Ptma	ENSMUSG00000026238	1394.48	-0.568778	0.00883661
Ermn	ENSMUSG00000026830	22405.3	-0.56999	0.0169269
Scamp1	ENSMUSG00000021687	1291.95	-0.570037	0.0128777
Ldlrad3	ENSMUSG00000048058	627.943	-0.57232	0.0105264
Erbb3	ENSMUSG00000018166	1508.41	-0.573934	0.0359513
BC005537	ENSMUSG00000019132	1243.76	-0.574162	0.0141585
Mier1	ENSMUSG00000028522	602.458	-0.575698	0.0485047
Mpp5	ENSMUSG00000021112	2418.81	-0.578216	0.0495892
Mfsd14a	ENSMUSG00000089911	2607.69	-0.579624	0.0237884
Cdk19	ENSMUSG00000038481	2681.37	-0.581573	0.0092029
Slc30a9	ENSMUSG00000029221	909.319	-0.58175	0.0412782
Taf9b	ENSMUSG00000047242	1495.75	-0.583091	0.0229739
Spcs1	ENSMUSG00000021917	892.536	-0.583175	0.0178544
Stx12	ENSMUSG00000028879	1694.37	-0.585737	0.0107482
Rab6a	ENSMUSG00000030704	3682.96	-0.588882	0.00546036
Rdx	ENSMUSG00000032050	2194.12	-0.590305	0.0101699
Gm39214	ENSMUSG00000109754	1221.51	-0.590523	0.0303953
Wipi1	ENSMUSG00000041895	1499.25	-0.592184	0.00730103
Phyhipl	ENSMUSG00000037747	5175.6	-0.592639	0.00336479
Stx7	ENSMUSG00000019998	981.487	-0.595895	0.0126268
Vps26a	ENSMUSG00000020078	664.983	-0.596155	0.0252297
Ssr1	ENSMUSG00000021427	1436.71	-0.596519	0.00891831
Atg4c	ENSMUSG00000028550	1351.74	-0.59802	0.0132506
Tppp	ENSMUSG00000021573	12721.1	-0.600838	0.000597696
Mettl9	ENSMUSG00000030876	437.737	-0.600966	0.0446627
Arl8b	ENSMUSG00000030105	2133.02	-0.604832	0.00517577
Prnp	ENSMUSG00000079037	1361.15	-0.605313	0.00862237
Stxbp6	ENSMUSG00000046314	1106.28	-0.606139	0.0210391
Tgfa	ENSMUSG00000029999	1994.6	-0.606299	0.0129439
Tmem123	ENSMUSG00000050912	1685.48	-0.607473	0.00779198
Crbn	ENSMUSG00000005362	494.358	-0.608579	0.0381971
Smim15	ENSMUSG00000071180	1094.03	-0.608761	0.0457557
Magt1	ENSMUSG00000031232	1313.49	-0.609135	0.0205686
Smim13	ENSMUSG00000091264	1607.32	-0.609341	0.0339735
Fbxo11	ENSMUSG00000005371	1366.69	-0.609654	0.0214645
Gpr155	ENSMUSG00000041762	3433.83	-0.610284	0.0025161
Gpr37	ENSMUSG00000039904	4568.31	-0.61136	0.000491465
Shroom2	ENSMUSG00000045180	2358.74	-0.614218	0.00183657
Tstd2	ENSMUSG00000035495	1077.38	-0.618732	0.0268831
Zfp37	ENSMUSG00000028389	625.929	-0.621464	0.0251137
Dnajc10	ENSMUSG00000027006	474.466	-0.6215	0.00873863
Cul3	ENSMUSG00000004364	2223.16	-0.621726	0.00235685
Slc22a23	ENSMUSG00000038267	2018.94	-0.621985	0.0102501
Rtraf	ENSMUSG00000021807	549.917	-0.623129	0.029182
Hs3st1	ENSMUSG00000051022	724.048	-0.62498	0.0460788
Tspan15	ENSMUSG00000037031	699.692	-0.62501	0.0417922
Ppp4r3a	ENSMUSG00000041846	645.337	-0.625383	0.0101275
Lrrc8b	ENSMUSG00000070639	3305.7	-0.629974	6.96402e-05
Tug1	ENSMUSG00000056579	534.805	-0.630418	0.0304998
Eif3e	ENSMUSG00000022336	675.165	-0.632813	0.00862237
Dnajc19	ENSMUSG00000027679	499.608	-0.632912	0.0229739
Mtdh	ENSMUSG00000022255	1044.76	-0.634566	0.00327446
Zfp91	ENSMUSG00000024695	1613.7	-0.637138	0.00302782
Gna13	ENSMUSG00000020611	806.155	-0.638408	0.0159341
Pmp22	ENSMUSG00000018217	1103.27	-0.638825	0.0387066
Wwp1	ENSMUSG00000041058	1111.08	-0.639914	0.0253829
Clcn3	ENSMUSG00000004319	2065.11	-0.640165	0.0036172
Cep97	ENSMUSG00000022604	1008.19	-0.640485	0.0491374
B3galt1	ENSMUSG00000034780	432.806	-0.641533	0.0414624
Ppp1cb	ENSMUSG00000014956	2382.1	-0.641669	0.00753646
Btbd3	ENSMUSG00000062098	1327.68	-0.643717	0.0203916
Smndc1	ENSMUSG00000025024	253.057	-0.644165	0.0392187
St18	ENSMUSG00000033740	2257.53	-0.645232	0.0087325
Plxdc2	ENSMUSG00000026748	1593.17	-0.645708	0.00136142
Rab2b	ENSMUSG00000022159	607.724	-0.645728	0.0328363
Zdhhc17	ENSMUSG00000035798	1141.02	-0.647574	0.00254449
Suz12	ENSMUSG00000017548	504.967	-0.648367	0.0459479
Vps37a	ENSMUSG00000031600	2391.18	-0.649517	0.00721944
Gmfb	ENSMUSG00000062014	2148.71	-0.649672	0.00181516
Rbbp9	ENSMUSG00000027428	540.241	-0.651521	0.0064901
Eps15	ENSMUSG00000028552	7364.07	-0.654775	0.00056048
D1Ertd622e	ENSMUSG00000044768	942.265	-0.658178	0.0115008
Cpox	ENSMUSG00000022742	2223.27	-0.661084	0.012813
Timp2	ENSMUSG00000017466	966.027	-0.663622	0.0268831
Rab5a	ENSMUSG00000017831	1086.9	-0.667682	0.00230819
Dnajb14	ENSMUSG00000074212	1453.68	-0.667824	0.0068139
Tnfaip6	ENSMUSG00000053475	1188.55	-0.668809	0.00517491
Zfp706	ENSMUSG00000062397	2715.57	-0.66988	0.00279926
Reep3	ENSMUSG00000019873	4422.96	-0.672354	0.000220743
Rnf141	ENSMUSG00000030788	3674.62	-0.672908	0.00377319
Olig2	ENSMUSG00000039830	2148.4	-0.676097	0.0010013
Nkain2	ENSMUSG00000069670	3080.42	-0.676578	0.000223246
Nampt	ENSMUSG00000020572	1116.78	-0.677499	0.00270405
Tob1	ENSMUSG00000037573	728.823	-0.678205	0.0151084
Kif5b	ENSMUSG00000006740	2711.25	-0.680258	0.00685196
Arhgap5	ENSMUSG00000035133	2102.46	-0.680715	0.00235685
H3f3a	ENSMUSG00000060743	479.96	-0.681852	0.017371
Cdh11	ENSMUSG00000031673	705.682	-0.682642	0.021495
Lrrc58	ENSMUSG00000034158	4119.9	-0.683945	0.00926284
Srsf2	ENSMUSG00000034120	918.183	-0.68504	0.0264224
Atp2c1	ENSMUSG00000032570	2115.45	-0.686337	0.000343215
Abhd5	ENSMUSG00000032540	1716.07	-0.686407	0.0124685
Scd1	ENSMUSG00000037071	3650.51	-0.686573	0.000498368
Yipf6	ENSMUSG00000047694	948.899	-0.687937	0.0430167
Gjc3	ENSMUSG00000056966	9632.9	-0.689041	2.39967e-06
Ccp110	ENSMUSG00000033904	5267.21	-0.689392	0.00254449
Kras	ENSMUSG00000030265	1532.53	-0.690264	0.0113737
Mindy3	ENSMUSG00000026767	589.077	-0.690428	0.00578953
2510009E07Rik	ENSMUSG00000043391	1281.99	-0.693135	0.0333368
Serp1	ENSMUSG00000027808	768.7	-0.693254	0.0146021
Pdzd8	ENSMUSG00000074746	1611.68	-0.693514	0.00121042
Agps	ENSMUSG00000042410	1982.65	-0.693877	0.00602458
Spast	ENSMUSG00000024068	1488.03	-0.697083	0.00567661
Gpm6b	ENSMUSG00000031342	16632.5	-0.699126	1.65489e-06
Ubxn8	ENSMUSG00000052906	759.516	-0.700366	0.00840724
Srsf11	ENSMUSG00000055436	711.527	-0.701256	0.0356236
Opalin	ENSMUSG00000050121	2730.54	-0.701953	0.000199226
Gria4	ENSMUSG00000025892	952.408	-0.70299	0.010015
Ube2d3	ENSMUSG00000078578	2065.29	-0.703839	0.000361982
Slain1	ENSMUSG00000055717	8868.27	-0.705199	0.00152602
Fcho2	ENSMUSG00000041685	1176.4	-0.705791	0.0174939
Tmem33	ENSMUSG00000037720	1589.63	-0.705943	0.00173024
Jph1	ENSMUSG00000042686	646.22	-0.70595	0.0137439
Impad1	ENSMUSG00000066324	1962.94	-0.707773	0.00183657
Fam98a	ENSMUSG00000002017	547.791	-0.707833	0.0207138
Erbin	ENSMUSG00000021709	7689.31	-0.709833	0.0108425
Tmed7	ENSMUSG00000033184	1572.79	-0.714628	0.0141309
Abhd17b	ENSMUSG00000047368	3664.97	-0.716046	0.00173024
Zfp462	ENSMUSG00000060206	728.525	-0.718293	0.0235338
Snapin	ENSMUSG00000001018	2023.41	-0.720441	0.00152602
Il1rap	ENSMUSG00000022514	3552.39	-0.720943	0.00486485
Gm43766	ENSMUSG00000105868	538.179	-0.72099	0.0181541
Tapt1	ENSMUSG00000046985	688.878	-0.721984	0.00327446
Prps2	ENSMUSG00000025742	515.808	-0.722354	0.00944908
Lmbrd1	ENSMUSG00000073725	2020.23	-0.722618	0.00172063
Tcaim	ENSMUSG00000046603	325.762	-0.724086	0.0260668
A230056P14Rik	ENSMUSG00000087178	506.896	-0.724131	0.00235685
Arc	ENSMUSG00000022602	339.259	-0.72714	0.0202436
Golph3	ENSMUSG00000022200	1040.77	-0.727426	0.0353558
Tra2b	ENSMUSG00000022858	488.897	-0.728965	0.0483702
Itgb8	ENSMUSG00000025321	1769.01	-0.729314	0.00292366
Sacm1l	ENSMUSG00000025240	673.42	-0.729628	0.00779198
Aste1	ENSMUSG00000032567	296.416	-0.729658	0.0482506
Mfsd14b	ENSMUSG00000038212	595.468	-0.72973	0.00757141
Ncam2	ENSMUSG00000022762	1377.95	-0.730326	0.00263649
Evi2a	ENSMUSG00000078771	1815.34	-0.730535	0.00121243
Tmem106b	ENSMUSG00000029571	2288.89	-0.7331	1.37623e-05
Sec23a	ENSMUSG00000020986	504.169	-0.733268	0.0342569
Azi2	ENSMUSG00000039285	575.701	-0.73571	0.019283
Gm42457	ENSMUSG00000105339	1520.37	-0.735945	0.00559161
Tmeff2	ENSMUSG00000026109	8265.97	-0.736136	0.000442349
Ankrd13c	ENSMUSG00000039988	1017.32	-0.736418	0.00311118
Otud6b	ENSMUSG00000040550	607.989	-0.738435	0.0176634
Snx13	ENSMUSG00000020590	1157.33	-0.738609	0.000315785
Mindy2	ENSMUSG00000042444	1381.72	-0.739084	0.0417922
Mbnl2	ENSMUSG00000022139	10641	-0.740616	0.000861225
Sri	ENSMUSG00000003161	564.693	-0.742145	0.0122643
Ankrd26	ENSMUSG00000007827	372.11	-0.74608	0.0307773
H3f3b	ENSMUSG00000016559	1778.12	-0.746635	0.0055005
Fam210a	ENSMUSG00000038121	371.905	-0.748123	0.0381971
Arl5a	ENSMUSG00000036093	790.709	-0.7483	0.00266747
Fgfr2	ENSMUSG00000030849	2538.95	-0.749139	0.000149099
Slc16a7	ENSMUSG00000020102	832.039	-0.752096	0.00480456
Rbm7	ENSMUSG00000042396	370.612	-0.752323	0.0112341
Fam8a1	ENSMUSG00000069237	520.528	-0.752614	0.0186599
Rxylt1	ENSMUSG00000034620	661.512	-0.754186	0.0312098
Tmem184c	ENSMUSG00000031617	839.343	-0.75876	0.00885666
Prr18	ENSMUSG00000055945	2900.05	-0.759574	0.0171516
Lmbrd2	ENSMUSG00000039704	1554.82	-0.761025	9.22525e-06
Sema6d	ENSMUSG00000027200	1358.17	-0.763615	0.000609448
Srsf3	ENSMUSG00000071172	560.559	-0.763677	0.00424903
Ssr3	ENSMUSG00000027828	3274.86	-0.763942	0.000167529
Chmp1b	ENSMUSG00000109901	1227.02	-0.764224	0.0261439
Aasdhppt	ENSMUSG00000025894	348.611	-0.767597	0.0303277
Amd1	ENSMUSG00000075232	534.631	-0.767941	0.00235685
Rab11a	ENSMUSG00000004771	548.484	-0.768203	0.00228106
Fktn	ENSMUSG00000028414	1768.83	-0.768859	0.0125769
Gm48508	ENSMUSG00000112112	285.332	-0.770242	0.00963948
Retreg1	ENSMUSG00000022270	1426.76	-0.770989	0.000196928
Rala	ENSMUSG00000008859	866.582	-0.771417	0.00115547
Nras	ENSMUSG00000027852	2537.64	-0.77148	0.000196928
Fam107b	ENSMUSG00000026655	295.173	-0.775187	0.022483
Serinc1	ENSMUSG00000019877	4650.54	-0.777066	1.18558e-06
Tma7	ENSMUSG00000091537	255.37	-0.778041	0.0200815
Cnot6l	ENSMUSG00000034724	800.18	-0.778344	0.000387596
Slc12a6	ENSMUSG00000027130	590.886	-0.778547	0.0169269
Ndfip2	ENSMUSG00000053253	699.294	-0.778665	0.00130079
Naa30	ENSMUSG00000036282	331.721	-0.778769	0.0288167
Gatm	ENSMUSG00000027199	15352.2	-0.779133	0.00056048
Hspa13	ENSMUSG00000032932	453.296	-0.779438	0.0214177
Hnrnpd	ENSMUSG00000000568	579.545	-0.780083	0.0123014
Sptssa	ENSMUSG00000044408	511.488	-0.782647	0.025578
Serinc5	ENSMUSG00000021703	3635.99	-0.786013	1.49724e-07
Vkorc1l1	ENSMUSG00000066735	751.018	-0.786016	0.0277796
Ankib1	ENSMUSG00000040351	3563.27	-0.787468	4.82286e-06
Atad1	ENSMUSG00000013662	1058.49	-0.789408	0.00178069
Dgke	ENSMUSG00000000276	295.763	-0.790644	0.0214645
Tmem88b	ENSMUSG00000073680	14812.3	-0.791633	4.27263e-05
Hist1h2bc	ENSMUSG00000018102	746.982	-0.792664	0.00551499
Map6d1	ENSMUSG00000041205	3434.4	-0.793343	7.70992e-07
Cfl2	ENSMUSG00000062929	3381.51	-0.793396	2.39967e-06
Tprkb	ENSMUSG00000054226	611.678	-0.794333	0.00136464
Csf1	ENSMUSG00000014599	726.918	-0.794789	0.00548966
Plpp3	ENSMUSG00000028517	398.931	-0.795098	0.00249252
Socs4	ENSMUSG00000048379	426.629	-0.795148	0.00497311
Pls1	ENSMUSG00000049493	2442.64	-0.795577	0.0130475
Zfp326	ENSMUSG00000029290	191.342	-0.796225	0.0198453
Gnpda2	ENSMUSG00000029209	431.247	-0.797696	0.00566483
Ugt8a	ENSMUSG00000032854	29157.9	-0.799092	5.84074e-05
Yipf5	ENSMUSG00000024487	397.54	-0.799536	0.00307999
Dpy19l1	ENSMUSG00000043067	2719.34	-0.799703	0.00472387
Tpst1	ENSMUSG00000034118	808.944	-0.800403	0.00230819
Tyw5	ENSMUSG00000048495	203.895	-0.800495	0.0250446
Rnf13	ENSMUSG00000036503	11798.5	-0.802492	3.13471e-07
Ccnh	ENSMUSG00000021548	260.509	-0.803233	0.0356829
Akirin1	ENSMUSG00000023075	450.326	-0.803379	0.0143661
Ergic2	ENSMUSG00000030304	343.986	-0.803597	0.0166614
Bmpr2	ENSMUSG00000067336	2782.29	-0.808068	0.00308403
Uri1	ENSMUSG00000030421	492.927	-0.808278	0.018803
Ube2d2a	ENSMUSG00000091896	723.5	-0.808775	0.0187935
Klhl4	ENSMUSG00000025597	2335.72	-0.809536	0.00121243
Sgpp1	ENSMUSG00000021054	865.509	-0.810148	0.0406476
Nfe2l3	ENSMUSG00000029832	417.604	-0.81149	0.0335042
Sgce	ENSMUSG00000004631	521.527	-0.812175	0.00869887
March5	ENSMUSG00000023307	366.226	-0.812207	0.0492921
Slc35a5	ENSMUSG00000022664	1511.1	-0.813096	3.8114e-05
Fyttd1	ENSMUSG00000022800	738.59	-0.814749	0.0055023
Mmgt1	ENSMUSG00000061273	1074.95	-0.81539	0.004264
Rpe	ENSMUSG00000026005	385.809	-0.818398	0.0205686
B230219D22Rik	ENSMUSG00000045767	2655.27	-0.818984	0.0019097
Lap3	ENSMUSG00000039682	1861.94	-0.820516	0.00136464
Slc6a20b	ENSMUSG00000025243	375.468	-0.821714	0.0256678
Ap3m1	ENSMUSG00000021824	1436.01	-0.821827	2.46963e-05
Mex3c	ENSMUSG00000037253	1080.05	-0.827195	2.17459e-05
Tmem41b	ENSMUSG00000047554	446.275	-0.830445	0.0122689
Sox2ot	ENSMUSG00000105265	3102.25	-0.83383	1.99903e-05
Tmem30a	ENSMUSG00000032328	4114.82	-0.836654	1.94771e-06
Mcm9	ENSMUSG00000058298	356.664	-0.838729	0.0352204
Hnrnpa0	ENSMUSG00000007836	544.59	-0.838991	0.0159341
5730455P16Rik	ENSMUSG00000057181	864.304	-0.841195	0.00757141
Pus7	ENSMUSG00000057541	436.164	-0.841554	0.0291283
Car2	ENSMUSG00000027562	13907.6	-0.84174	0.000957691
Mpc1	ENSMUSG00000023861	429.006	-0.842416	0.00173024
Zfp518a	ENSMUSG00000049164	542.272	-0.845065	0.0240633
Tm9sf3	ENSMUSG00000025016	2637.51	-0.846443	4.81751e-05
Ccdc152	ENSMUSG00000091119	2422.47	-0.849731	0.00321383
Zdhhc21	ENSMUSG00000028403	678.54	-0.849945	0.00730278
Vamp7	ENSMUSG00000051412	561.861	-0.850781	0.00230819
Qk	ENSMUSG00000062078	44498.2	-0.85293	1.82714e-05
Ptp4a1	ENSMUSG00000026064	2249.57	-0.852982	0.00030307
Selenok	ENSMUSG00000042682	970.175	-0.853199	9.63761e-05
Tmeff1	ENSMUSG00000028347	2748.09	-0.853272	0.00011281
Plekha2	ENSMUSG00000031557	332.866	-0.853478	0.00880347
Taf13	ENSMUSG00000048100	754.917	-0.854661	0.00221276
Scoc	ENSMUSG00000063253	814.319	-0.858943	0.000199226
Fam213a	ENSMUSG00000021792	942.78	-0.859191	0.0266007
Gfra1	ENSMUSG00000025089	505.419	-0.859801	0.00471362
Mob4	ENSMUSG00000025979	470.019	-0.86257	0.00174358
Pank3	ENSMUSG00000018846	2234.33	-0.86264	7.2096e-05
Mospd2	ENSMUSG00000061778	651.766	-0.863536	0.0055005
Gm20300	ENSMUSG00000111080	1008.64	-0.865085	0.000113771
Sppl2a	ENSMUSG00000027366	979.557	-0.870874	0.000805704
Chuk	ENSMUSG00000025199	228.444	-0.871062	0.0235064
2610002M06Rik	ENSMUSG00000031242	389.455	-0.872347	0.0406929
Acsl3	ENSMUSG00000032883	2084.84	-0.873066	4.1984e-06
Hhip	ENSMUSG00000064325	2680.65	-0.873816	1.94771e-06
Cpeb2	ENSMUSG00000039782	2009.46	-0.878417	0.00046292
1700066M21Rik	ENSMUSG00000038323	630.411	-0.879663	0.000744086
Eid1	ENSMUSG00000091337	1331.29	-0.881459	0.000201724
Pik3cb	ENSMUSG00000032462	262.371	-0.882867	0.0303277
Ppp2cb	ENSMUSG00000009630	862.185	-0.883099	0.0010013
Lrch2	ENSMUSG00000031290	378.027	-0.886032	0.0092029
Lpar1	ENSMUSG00000038668	4574.13	-0.89053	7.70992e-07
Sft2d1	ENSMUSG00000073468	114.365	-0.892979	0.0387066
Hdgfl3	ENSMUSG00000025104	923.871	-0.8933	0.00646207
Lypd1	ENSMUSG00000026344	214.324	-0.894972	0.0342569
Trove2	ENSMUSG00000018199	1396.32	-0.896549	0.000130589
Vbp1	ENSMUSG00000031197	996.899	-0.896622	0.00193342
Suco	ENSMUSG00000040297	639.986	-0.899144	0.00324635
Atp13a3	ENSMUSG00000022533	684.352	-0.900125	0.00531425
Ttc9	ENSMUSG00000042734	352.339	-0.900194	0.0306198
D030056L22Rik	ENSMUSG00000047044	190.399	-0.902835	0.0427205
Fpgt	ENSMUSG00000053870	802.826	-0.903699	0.00291452
Elovl6	ENSMUSG00000041220	3541.2	-0.904988	0.000152807
Trappc6b	ENSMUSG00000020993	225.987	-0.906135	0.0261439
Cnep1r1	ENSMUSG00000036810	711.794	-0.907822	5.46771e-06
9530068E07Rik	ENSMUSG00000036275	1002.67	-0.911607	0.000247216
Dnajc24	ENSMUSG00000027166	483.468	-0.912274	0.0416303
Gca	ENSMUSG00000026893	442.802	-0.912644	0.016859
Stt3a	ENSMUSG00000032116	1028.3	-0.913	0.00152776
Aebp2	ENSMUSG00000030232	898.507	-0.914606	0.00710827
Kdm1b	ENSMUSG00000038080	349.124	-0.91628	0.0248702
Guf1	ENSMUSG00000029208	373.403	-0.917417	0.0482506
Zfp869	ENSMUSG00000054648	121.294	-0.917908	0.0233184
Tmem56	ENSMUSG00000028132	665.328	-0.919167	0.000196928
Olfml1	ENSMUSG00000051041	485.696	-0.919185	0.00219229
Tmem87b	ENSMUSG00000014353	411.314	-0.920149	0.00372132
2310031A07Rik	ENSMUSG00000097457	249.324	-0.921248	0.00324635
Bbip1	ENSMUSG00000084957	945.221	-0.922293	3.30273e-05
Sh3bp5	ENSMUSG00000021892	690.172	-0.924905	0.0188616
Trim59	ENSMUSG00000034317	1800.31	-0.925137	0.00905078
Kansl1l	ENSMUSG00000026004	310.77	-0.926518	0.021826
Sypl	ENSMUSG00000020570	2392.45	-0.927857	1.27175e-06
Prdx3	ENSMUSG00000024997	313.565	-0.928596	0.033535
Tmem229a	ENSMUSG00000048022	8119.1	-0.930949	1.18558e-06
Sf3b6	ENSMUSG00000037361	295.396	-0.933834	0.0344273
Rap2c	ENSMUSG00000050029	529.561	-0.934092	0.00014753
Rab39b	ENSMUSG00000031202	1618.53	-0.934651	1.82714e-05
Edil3	ENSMUSG00000034488	8264.54	-0.935757	7.28137e-09
Ids	ENSMUSG00000035847	3931.2	-0.936834	7.86419e-09
Slc30a1	ENSMUSG00000037434	329.568	-0.942039	0.0205686
Selenot	ENSMUSG00000075700	3318.1	-0.943146	1.19749e-05
Ube2e3	ENSMUSG00000027011	638.591	-0.943909	0.00317503
Ythdf3	ENSMUSG00000047213	1182.05	-0.949217	0.000287781
Plgrkt	ENSMUSG00000016495	146.3	-0.951356	0.0392807
Ufl1	ENSMUSG00000040359	443.538	-0.951606	0.000443326
Zfp868	ENSMUSG00000060427	201.792	-0.952996	0.0156406
Mcam	ENSMUSG00000032135	736.904	-0.955081	0.0010013
1190002N15Rik	ENSMUSG00000045414	1071.76	-0.95583	4.27263e-05
Cmpk1	ENSMUSG00000028719	1231.29	-0.955831	8.63995e-05
Acyp2	ENSMUSG00000060923	243.982	-0.957226	0.0311318
Elovl7	ENSMUSG00000021696	2779.36	-0.958967	0.00249252
Edem1	ENSMUSG00000030104	702.004	-0.965259	0.00757141
Tmem167	ENSMUSG00000012422	808.986	-0.965763	7.89619e-05
Rps6ka5	ENSMUSG00000021180	408	-0.969614	0.0170128
9130019P16Rik	ENSMUSG00000073067	664.571	-0.971044	0.000628736
Tmx3	ENSMUSG00000024614	805.444	-0.973621	0.0019097
Dynlt3	ENSMUSG00000031176	1678.55	-0.973957	4.1984e-06
Leprotl1	ENSMUSG00000031513	576.1	-0.974769	0.00523659
N4bp2l2	ENSMUSG00000029655	341.276	-0.976184	0.0265601
Svip	ENSMUSG00000074093	1065.49	-0.979134	5.27726e-07
Vldlr	ENSMUSG00000024924	1644.09	-0.979144	1.6519e-06
Twsg1	ENSMUSG00000024098	437.668	-0.979298	0.00195355
Gm17275	ENSMUSG00000097347	362.472	-0.980432	0.00171749
Ube2w	ENSMUSG00000025939	231.429	-0.98732	0.00293996
C1galt1c1	ENSMUSG00000048970	405.056	-0.988511	0.0122892
Fam13c	ENSMUSG00000043259	883.593	-0.993581	0.00144549
Carf	ENSMUSG00000026017	181.193	-0.995042	0.0187935
Gclc	ENSMUSG00000032350	571.388	-0.996399	0.00327446
Ap1s2	ENSMUSG00000031367	332.86	-0.999448	0.037924
Wrb	ENSMUSG00000023147	243.197	-0.999593	0.00819999
Iqck	ENSMUSG00000073856	452	-1.00083	0.00128852
Shtn1	ENSMUSG00000041362	1094.97	-1.00127	6.52369e-08
Klhl28	ENSMUSG00000020948	573.649	-1.00447	0.00480456
Mettl4	ENSMUSG00000055660	170.121	-1.00543	0.0431837
Lysmd3	ENSMUSG00000035840	274.059	-1.00912	0.0305697
C1galt1	ENSMUSG00000042460	366.938	-1.0147	0.00357211
Crls1	ENSMUSG00000027357	211.924	-1.01552	0.025244
Bche	ENSMUSG00000027792	1060.45	-1.01554	8.26638e-05
Ctso	ENSMUSG00000028015	297.286	-1.01736	0.0195002
Atp6ap2	ENSMUSG00000031007	802.629	-1.01922	0.00171749
Rap1a	ENSMUSG00000068798	5846.86	-1.02062	7.91062e-06
Nipsnap3b	ENSMUSG00000015247	697.991	-1.02896	6.24085e-05
Zfp830	ENSMUSG00000046010	136.264	-1.0344	0.0246737
Fundc1	ENSMUSG00000025040	611.795	-1.03454	0.0117175
Tmem132b	ENSMUSG00000070498	980.359	-1.03526	5.2489e-06
C030029H02Rik	ENSMUSG00000110027	297.138	-1.0373	0.00412599
Gm37676	ENSMUSG00000103975	192.605	-1.03763	0.00459544
4930506C21Rik	ENSMUSG00000087478	380.947	-1.03763	0.00327446
Pigg	ENSMUSG00000029263	182.461	-1.03813	0.0341418
Lims1	ENSMUSG00000019920	1458.22	-1.04173	0.000107977
Nectin3	ENSMUSG00000022656	319.156	-1.04187	0.00128852
Sh3bgrl	ENSMUSG00000031246	642.178	-1.04334	0.000375
Zfp760	ENSMUSG00000067928	239.824	-1.04566	0.00621206
Mzt1	ENSMUSG00000033186	434.164	-1.0459	0.000778557
Nectin1	ENSMUSG00000032012	275.449	-1.04997	0.0390557
Uqcrb	ENSMUSG00000021520	315.755	-1.05229	0.000214667
Esco1	ENSMUSG00000024293	284.294	-1.05473	0.0341103
Fech	ENSMUSG00000024588	1676.61	-1.05527	1.19749e-05
Slc35a3	ENSMUSG00000027957	296.923	-1.05952	0.00998756
Cldnd1	ENSMUSG00000022744	2105.99	-1.06035	0.000628736
Glrb	ENSMUSG00000028020	2007.68	-1.06059	8.86219e-07
Tspan2	ENSMUSG00000027858	70890	-1.06076	2.76336e-11
Mtx3	ENSMUSG00000021704	347.536	-1.06756	0.00279926
Gm37494	ENSMUSG00000108621	1648.22	-1.06764	6.00047e-08
Gm10095	ENSMUSG00000113555	83.4956	-1.06859	0.0282823
Synpr	ENSMUSG00000056296	309.256	-1.07826	0.00936692
Nab1	ENSMUSG00000002881	702.378	-1.08014	0.00898088
Dubr	ENSMUSG00000022639	541.476	-1.08181	0.00144549
Msmo1	ENSMUSG00000031604	1225.02	-1.08861	5.45011e-09
Nipa1	ENSMUSG00000047037	2531.82	-1.08934	3.34403e-09
Pter	ENSMUSG00000026730	482.797	-1.09639	0.00012217
A730085K08Rik	ENSMUSG00000093598	662.115	-1.10981	0.000498368
Med7	ENSMUSG00000020397	315.062	-1.11203	0.000201724
Pnpt1	ENSMUSG00000020464	162.964	-1.1173	0.0151711
Vma21	ENSMUSG00000073131	843.155	-1.11925	0.00252601
Mid2	ENSMUSG00000000266	292.858	-1.12062	0.0100214
Slc17a5	ENSMUSG00000049624	201.926	-1.12093	0.0341103
Eif5a2	ENSMUSG00000050192	583.791	-1.12141	0.000191696
Vcl	ENSMUSG00000021823	306.625	-1.12727	6.49827e-05
Tmed5	ENSMUSG00000063406	1602.62	-1.12973	2.41063e-06
Hacd2	ENSMUSG00000035376	656.77	-1.13547	0.00488984
Lrrtm2	ENSMUSG00000071862	1365.53	-1.14376	2.30598e-07
B2m	ENSMUSG00000060802	422.824	-1.14518	0.0117558
Gm44509	ENSMUSG00000108358	484.163	-1.14835	1.16599e-05
Sgms1	ENSMUSG00000040451	344.263	-1.15075	0.0122892
Fundc2	ENSMUSG00000031198	290.951	-1.15222	0.00235685
Gm15063	ENSMUSG00000086937	452.849	-1.16607	0.00119335
Cdyl	ENSMUSG00000059288	136.603	-1.16889	0.0359513
Dnajb9	ENSMUSG00000014905	427.12	-1.17482	0.0104837
Galnt5	ENSMUSG00000026828	1375.78	-1.17659	2.63987e-05
Abca8b	ENSMUSG00000020620	187.844	-1.18071	0.000868846
Manea	ENSMUSG00000040520	930.847	-1.18242	4.05093e-05
Dpy19l4	ENSMUSG00000045205	608.184	-1.18453	3.02864e-06
Tmem74	ENSMUSG00000054409	229.458	-1.19154	0.000240038
Smim10l1	ENSMUSG00000072704	1196.92	-1.19352	3.07207e-06
Zfp101	ENSMUSG00000055240	128.204	-1.19381	0.0354113
Yes1	ENSMUSG00000014932	179.356	-1.19831	0.0384649
Prrg1	ENSMUSG00000047996	1492.49	-1.21453	0.000287781
Mest	ENSMUSG00000051855	292.549	-1.22897	0.00862237
Nxt2	ENSMUSG00000042271	1221.23	-1.23038	6.00047e-08
Dram2	ENSMUSG00000027900	968.603	-1.23396	2.17459e-05
Ccdc175	ENSMUSG00000021086	126.868	-1.24233	0.034305
Zfp329	ENSMUSG00000057894	345.923	-1.24233	0.00418089
Ccdc71l	ENSMUSG00000090946	310.485	-1.2435	0.0112341
AI987944	ENSMUSG00000056383	144.407	-1.24798	0.00889327
Spopl	ENSMUSG00000026771	299.992	-1.25931	0.00147127
Utp14b	ENSMUSG00000079470	370.181	-1.2603	0.000309046
Bet1	ENSMUSG00000032757	636.687	-1.27789	1.24329e-05
Slc16a1	ENSMUSG00000032902	696.17	-1.28936	7.11214e-06
Cisd2	ENSMUSG00000028165	787.158	-1.29029	2.39967e-06
Zfp758	ENSMUSG00000044501	182.735	-1.29128	0.0341418
Lrif1	ENSMUSG00000056260	251.327	-1.2967	0.00246765
Pigp	ENSMUSG00000022940	262.857	-1.29754	0.00845254
Flvcr1	ENSMUSG00000066595	84.2104	-1.30458	0.0141601
Gm16933	ENSMUSG00000086289	169.598	-1.30697	0.000948457
Adamts20	ENSMUSG00000022449	158.006	-1.3084	0.0106333
Fbxo30	ENSMUSG00000047648	206.003	-1.32415	0.00880347
Zbtb26	ENSMUSG00000050714	191.773	-1.32895	0.0341418
Tmem14a	ENSMUSG00000025933	122.985	-1.33681	0.00757141
Rnf138	ENSMUSG00000024317	250.285	-1.39083	0.000322107
Gm37270	ENSMUSG00000103955	87.2914	-1.39551	0.0178544
Fam241a	ENSMUSG00000050549	102.693	-1.40562	0.0195754
Samd4	ENSMUSG00000021838	361.102	-1.41705	2.17459e-05
Acot6	ENSMUSG00000043487	191.349	-1.4184	0.013965
Chpt1	ENSMUSG00000060002	862.546	-1.44335	6.52369e-08
Fancf	ENSMUSG00000092118	130.565	-1.44449	0.000476065
Tvp23b	ENSMUSG00000014177	191.443	-1.44984	1.82714e-05
Trappc2	ENSMUSG00000079317	190.819	-1.45598	0.00211284
Bend4	ENSMUSG00000092060	101.546	-1.47392	0.0346809
2700081O15Rik	ENSMUSG00000053080	141.742	-1.49363	0.00360482
Itgb3	ENSMUSG00000020689	121.13	-1.49674	0.00025443
AI504432	ENSMUSG00000056145	171.58	-1.5088	0.0232592
Tst	ENSMUSG00000044986	100.143	-1.5147	0.00531425
Dck	ENSMUSG00000029366	114.815	-1.51526	0.0367962
Kctd4	ENSMUSG00000046523	457.795	-1.55856	1.99903e-05
Zfp934	ENSMUSG00000074865	64.2201	-1.57959	0.0462889
2810429I04Rik	ENSMUSG00000097709	152.411	-1.59363	0.0147275
Gm11837	ENSMUSG00000086587	64.0767	-1.59964	0.039926
Gm17200	ENSMUSG00000090608	108.906	-1.62576	0.0233423
Sycp3	ENSMUSG00000020059	154.191	-1.63165	0.000941121
Yipf4	ENSMUSG00000024072	455.217	-1.65359	4.81751e-05
Mad2l1	ENSMUSG00000029910	70.4585	-1.66644	0.0281899
Zxdb	ENSMUSG00000073062	117.475	-1.66726	6.06882e-05
St3gal6	ENSMUSG00000022747	87.0569	-1.67753	0.00324635
Stk17b	ENSMUSG00000026094	86.7289	-1.8147	0.0368516
Csgalnact2	ENSMUSG00000042042	149.064	-1.83015	0.000918444
Pvt1	ENSMUSG00000097039	77.1223	-2.37596	0.00667258
Tmem185b	ENSMUSG00000098923	87.7759	-2.43103	0.00270086
