# Supplementary material for: Environmental enrichment ameliorates perinatal brain injury and promotes functional white matter recovery
Source: Nat Commun. 2020 Feb 19;11:964. doi: 10.1038/s41467-020-14762-7 (PMC7031237; doi:10.1038/s41467-020-14762-7)
Supplement: Supplementary file 13 — Supplementary Dataset 9 [file 41467_2020_14762_MOESM13_ESM.xlsx]

## Sheet: Sheet1
Gene	Ensembl ID	baseMean	log2FoldChange	padj
Syndig1l	ENSMUSG00000071234	32.976	2.28116	0.0229041
Mboat1	ENSMUSG00000038732	75.6747	1.68235	0.000105534
5330417C22Rik	ENSMUSG00000040412	72.0443	1.41575	0.0363187
Adgrg1	ENSMUSG00000031785	640.344	1.05828	0.000458278
Plk2	ENSMUSG00000021701	246.943	1.01056	0.0105729
Gas2l1	ENSMUSG00000034201	106.824	0.859899	0.0229041
Celf5	ENSMUSG00000034818	220.617	0.81097	0.0229041
Irgq	ENSMUSG00000041037	272.453	0.746806	0.0204838
C130013H08Rik	ENSMUSG00000105509	18.7455	-2.25938	0.0204838
