# Supplementary material for: Environmental enrichment ameliorates perinatal brain injury and promotes functional white matter recovery
Source: Nat Commun. 2020 Feb 19;11:964. doi: 10.1038/s41467-020-14762-7 (PMC7031237; doi:10.1038/s41467-020-14762-7)
Supplement: Supplementary file 14 — Supplementary Dataset 10 [file 41467_2020_14762_MOESM14_ESM.xlsx]

## Sheet: P22HXonlyNormCounts
Gene	Ensmbl ID	baseMean	log2FoldChange	padj
Spata1	ENSMUSG00000028188	34.9983	2.68628	0.0067612
Dach2	ENSMUSG00000025592	66.7251	2.56667	0.00338891
Lrriq3	ENSMUSG00000028182	39.9709	2.52393	0.0441537
Zfp953	ENSMUSG00000098905	43.9197	2.23974	0.0350084
Lrguk	ENSMUSG00000056215	168.587	2.21724	0.000843856
Tpk1	ENSMUSG00000029735	98.963	2.20669	0.0190323
Rmdn2	ENSMUSG00000036368	56.4588	2.00399	0.0346558
Vcam1	ENSMUSG00000027962	82.4363	1.89995	0.0370575
Kalrn	ENSMUSG00000061751	15254.2	1.77886	5.48e-05
Stk17b	ENSMUSG00000026094	115.526	1.76227	0.0222162
Fuca2	ENSMUSG00000019810	164.798	1.70425	0.00338891
Sycp3	ENSMUSG00000020059	92.5999	1.55114	0.0196259
Prmt6	ENSMUSG00000049300	146.636	1.54435	0.0216769
Gm17066	ENSMUSG00000091509	66.3898	1.48235	0.0368414
Cpne3	ENSMUSG00000028228	183.412	1.48008	0.0268722
Gm17364	ENSMUSG00000090853	179.235	1.37526	0.0138534
Zfp719	ENSMUSG00000030469	237.221	1.30612	0.00509003
Seh1l	ENSMUSG00000079614	136	1.30374	0.0306279
Mipol1	ENSMUSG00000047022	131.662	1.29462	0.0350084
Zdhhc24	ENSMUSG00000006463	136.198	1.29378	0.0148952
Smyd3	ENSMUSG00000055067	341.832	1.26828	0.0352953
Mblac2	ENSMUSG00000051098	462.486	1.23548	0.0309707
Tvp23b	ENSMUSG00000014177	159.421	1.22959	0.0327588
Yeats2	ENSMUSG00000041215	13288.9	1.19821	0.0021698
Wdr20	ENSMUSG00000037957	277.275	1.16834	0.00657237
Ctso	ENSMUSG00000028015	256.176	1.13811	0.0253008
Irak4	ENSMUSG00000059883	269.916	1.13748	0.00376431
Ikbkg	ENSMUSG00000004221	271.001	1.1288	0.00634909
Map3k15	ENSMUSG00000031303	412.504	1.12672	0.0370575
Cln5	ENSMUSG00000022125	466.301	1.12267	0.0150823
Cul4b	ENSMUSG00000031095	406.875	1.09885	9.56e-08
Ppil4	ENSMUSG00000015757	184.745	1.09214	0.0196231
Fbxo33	ENSMUSG00000035329	266.311	1.08313	0.0209736
Pde12	ENSMUSG00000043702	243.292	1.06268	0.0162486
Rpp14	ENSMUSG00000023156	196.776	1.06164	0.0281684
Rras2	ENSMUSG00000055723	252.171	1.05213	0.0179935
Ap1s2	ENSMUSG00000031367	411.397	1.05027	0.0212861
Plpp3	ENSMUSG00000028517	463.671	1.04246	0.00838314
Unc50	ENSMUSG00000026111	513.316	1.04239	0.00509003
Med7	ENSMUSG00000020397	226.05	1.0297	0.0350084
Nefl	ENSMUSG00000022055	3852.55	1.02511	0.00502023
Gm20300	ENSMUSG00000111080	726.308	1.02306	0.0212861
Acad11	ENSMUSG00000090150	238.886	1.0206	0.0376189
Gfra1	ENSMUSG00000025089	510.313	1.0195	0.000668275
Rbm3	ENSMUSG00000031167	187.134	1.00439	0.0123653
St8sia3os	ENSMUSG00000086128	244.444	0.993576	0.0212861
Stam	ENSMUSG00000026718	875.392	0.977236	0.0109179
Zfp60	ENSMUSG00000037640	530.737	0.970641	0.00399541
Asah1	ENSMUSG00000031591	437.641	0.958843	0.00832577
Hsd17b7	ENSMUSG00000026675	436.578	0.93782	0.00233848
Syap1	ENSMUSG00000031357	222.251	0.935162	0.0471128
Prpsap2	ENSMUSG00000020528	187.501	0.929874	0.0295293
Guf1	ENSMUSG00000029208	269.508	0.900209	0.0281684
Ippk	ENSMUSG00000021385	529.922	0.899053	0.0306544
Suco	ENSMUSG00000040297	652.637	0.897883	0.0327588
Fbxl5	ENSMUSG00000039753	878.12	0.891177	0.0273473
Cxcl12	ENSMUSG00000061353	528.978	0.873912	0.0373268
Cisd2	ENSMUSG00000028165	569.628	0.873144	0.0492282
Uri1	ENSMUSG00000030421	437.169	0.869434	0.0487004
Ranbp6	ENSMUSG00000074909	342.67	0.827471	0.0264335
Tmem167	ENSMUSG00000012422	668.747	0.820316	0.0162848
Morf4l2	ENSMUSG00000031422	716.512	0.771574	0.0302695
Glud1	ENSMUSG00000021794	1655.5	0.770402	0.000750951
Sema5a	ENSMUSG00000022231	2238.11	0.767548	0.0246348
Ctsl	ENSMUSG00000021477	1284.57	0.764745	0.0212861
Avl9	ENSMUSG00000029787	848.182	0.751589	0.0428947
Senp5	ENSMUSG00000022772	247.208	0.747262	0.0327588
Pdha1	ENSMUSG00000031299	929.108	0.739056	0.0254738
Lcp1	ENSMUSG00000021998	305.722	0.738012	0.0487448
Dld	ENSMUSG00000020664	758.211	0.723396	0.044355
Rap2a	ENSMUSG00000051615	2189.97	0.706205	1.37e-05
Ube3a	ENSMUSG00000025326	1253.92	0.63971	0.00677162
Matr3	ENSMUSG00000037236	1073.39	0.598405	0.0306279
Rps5	ENSMUSG00000012848	780.455	-0.533055	0.0450373
Ankrd11	ENSMUSG00000035569	1647.3	-0.557079	0.0246348
Cct7	ENSMUSG00000030007	467.9	-0.608605	0.0441537
Pkp4	ENSMUSG00000026991	1654.18	-0.666515	0.00785496
Tnrc6c	ENSMUSG00000025571	733.154	-0.672306	0.037587
Epc1	ENSMUSG00000024240	293.199	-0.723157	0.0327588
Brd8	ENSMUSG00000003778	196.167	-0.730175	0.0358322
Rpl18a	ENSMUSG00000045128	600.005	-0.776333	0.0114306
Sbk1	ENSMUSG00000042978	317.974	-0.776829	0.0166771
Mrpl33	ENSMUSG00000106918	132.525	-0.806404	0.0203055
Vat1	ENSMUSG00000034993	195.791	-0.813708	0.0370575
Rpl31	ENSMUSG00000073702	470.755	-0.827878	0.0306279
Fam166a	ENSMUSG00000026969	469.816	-0.837328	0.019693
Acin1	ENSMUSG00000022185	338.009	-0.857032	0.0246348
Cep350	ENSMUSG00000033671	787.026	-0.861112	0.00085116
Rps15a	ENSMUSG00000008683	458.223	-0.932084	0.00164907
Jph4	ENSMUSG00000022208	556.648	-0.96515	0.039425
Kmt2a	ENSMUSG00000002028	1127.46	-0.982814	0.00376431
Rpl23a	ENSMUSG00000058546	258.63	-0.988605	0.0350084
Arl6ip4	ENSMUSG00000029404	172.286	-1.00587	0.00724945
Rps13	ENSMUSG00000090862	206.323	-1.00894	0.00865673
Gm26781	ENSMUSG00000097433	109.109	-1.01237	0.0210224
Trf	ENSMUSG00000032554	863.74	-1.01483	0.00896787
Kmt2c	ENSMUSG00000038056	1632.08	-1.01636	0.000111779
Rundc3a	ENSMUSG00000006575	267.535	-1.02363	0.03628
Rpl8	ENSMUSG00000003970	466.852	-1.03136	0.0363524
Dbnl	ENSMUSG00000020476	150.784	-1.03421	0.017124
Csmd2	ENSMUSG00000028804	223.582	-1.04229	0.0265429
Ttc9	ENSMUSG00000042734	263.572	-1.04868	0.0123524
Fkbp8	ENSMUSG00000019428	395.296	-1.052	0.00770502
Fau	ENSMUSG00000038274	301.485	-1.05615	0.0439613
Snn	ENSMUSG00000037972	202.063	-1.06444	0.0345132
Kmt2d	ENSMUSG00000048154	574.376	-1.10525	0.048973
Rpl37	ENSMUSG00000041841	346.705	-1.15315	0.0302695
Shank1	ENSMUSG00000038738	723.702	-1.15992	0.0494658
Sf3b5	ENSMUSG00000078348	155.98	-1.16539	0.0212861
Cttnbp2	ENSMUSG00000000416	534.035	-1.17067	0.0356816
Rplp1	ENSMUSG00000007892	803.693	-1.18923	0.0427765
Alkbh6	ENSMUSG00000042831	77.232	-1.19121	0.0109393
Uqcrq	ENSMUSG00000044894	478.346	-1.19807	0.0428947
Snrnp70	ENSMUSG00000063511	158.817	-1.20738	0.0237564
Tomm40	ENSMUSG00000002984	82.5101	-1.21101	0.0487448
3110039I08Rik	ENSMUSG00000074415	210.638	-1.21291	6.66e-06
Kifc2	ENSMUSG00000004187	213.315	-1.22202	0.0447216
Kif5a	ENSMUSG00000074657	2260.13	-1.22886	0.0138534
Rpl36	ENSMUSG00000057863	233.692	-1.23391	0.0497615
Mrpl46	ENSMUSG00000030612	58.906	-1.23686	0.0255208
Sowaha	ENSMUSG00000044352	297.608	-1.24884	0.0067612
Park7	ENSMUSG00000028964	136.268	-1.25013	0.000189069
Smdt1	ENSMUSG00000022452	333.715	-1.26408	0.00338891
Gm44364	ENSMUSG00000105415	201.073	-1.27648	0.048973
Gm42418	ENSMUSG00000098178	158705	-1.29355	0.0067612
Crtc3	ENSMUSG00000030527	126.536	-1.31909	0.00908654
Hsd17b10	ENSMUSG00000025260	129.296	-1.33205	0.0300097
Mroh1	ENSMUSG00000022558	50.14	-1.33214	0.0327588
Rplp2	ENSMUSG00000025508	284.225	-1.33419	0.0327588
Deaf1	ENSMUSG00000058886	216.066	-1.35814	0.0384411
Gm12940	ENSMUSG00000085334	92.1928	-1.35981	0.0487004
Pcnx2	ENSMUSG00000060212	62.7915	-1.37242	0.0284078
CT010467.1	ENSMUSG00000106106	29711.6	-1.373	0.0108627
Atp5k	ENSMUSG00000050856	346.748	-1.38004	0.0482217
Cmtr1	ENSMUSG00000024019	81.6251	-1.39604	0.0354388
Cenpb	ENSMUSG00000068267	75.4938	-1.40398	0.0495743
Cit	ENSMUSG00000029516	265.659	-1.40767	0.0408712
Rps27	ENSMUSG00000090733	530.129	-1.4094	0.00120417
Cacna1d	ENSMUSG00000015968	202.42	-1.44424	0.0212861
Efhd2	ENSMUSG00000040659	137.573	-1.45689	0.0349931
Rex1bd	ENSMUSG00000058833	133.274	-1.4613	0.0350084
Ndufa2	ENSMUSG00000014294	273.347	-1.48967	0.00226863
Atp5e	ENSMUSG00000016252	461.209	-1.52701	0.00159624
Foxp2	ENSMUSG00000029563	845.997	-1.52986	0.0450373
Ppp1r1b	ENSMUSG00000061718	171.137	-1.54238	0.0264335
Ptger1	ENSMUSG00000019464	48.9592	-1.54681	0.0468373
Zfhx4	ENSMUSG00000025255	206.176	-1.5475	0.0246348
Uqcr11	ENSMUSG00000020163	370.929	-1.55884	0.00502023
Fance	ENSMUSG00000007570	40.7927	-1.56181	0.0212861
Cabp7	ENSMUSG00000009075	42.9323	-1.57744	0.0450373
Zfhx2	ENSMUSG00000040721	372.003	-1.58814	0.0306279
Jmjd1c	ENSMUSG00000037876	5141.2	-1.62766	0.0137882
S100a13	ENSMUSG00000042312	175.664	-1.63698	7.69e-07
Ccdc191	ENSMUSG00000022701	35.4562	-1.67316	0.0358577
Kcnh1	ENSMUSG00000058248	181.52	-1.68808	0.00085116
1700003D09Rik	ENSMUSG00000085944	47.9019	-1.69419	0.0323117
Prrc2b	ENSMUSG00000039262	3977.54	-1.71633	0.0123524
Pop5	ENSMUSG00000060152	78.801	-1.7362	0.048973
Wrap73	ENSMUSG00000029029	58.9249	-1.74648	0.0327588
Gm24187	ENSMUSG00000088609	1963.51	-1.78119	0.00726315
Flnb	ENSMUSG00000025278	217.828	-1.81813	0.00120417
Ctsk	ENSMUSG00000028111	47.6576	-1.81962	0.00399541
Hivep1	ENSMUSG00000021366	920.681	-1.82337	0.017124
Cenpt	ENSMUSG00000036672	42.6086	-1.82653	0.0180006
Polr1c	ENSMUSG00000067148	54.8156	-1.83624	0.000331173
Snx8	ENSMUSG00000029560	39.1513	-1.84076	0.048973
Mir6236	ENSMUSG00000098973	168.599	-1.87074	0.0067612
Gm43305	ENSMUSG00000105703	78.7259	-1.87316	0.0067612
Ccdc134	ENSMUSG00000068114	31.1304	-1.88344	0.0156597
Sf3b3	ENSMUSG00000033732	581.822	-1.90151	0.0264335
Mvb12a	ENSMUSG00000031813	43.3715	-1.90422	0.0403864
Tbc1d22a	ENSMUSG00000051864	53.0643	-1.9169	0.00896787
Naif1	ENSMUSG00000039164	25.5211	-1.92665	0.0264335
Kdm6b	ENSMUSG00000018476	3523.4	-1.92772	0.0162486
Sf3a1	ENSMUSG00000002129	665.578	-2.02308	0.00131001
Gm47327	ENSMUSG00000111632	28.4066	-2.02602	0.0193696
Speg	ENSMUSG00000026207	83.1412	-2.103	0.00207313
Mn1	ENSMUSG00000070576	1229.81	-2.13867	0.00259032
Tmem181b-ps	ENSMUSG00000096780	110.542	-2.17324	0.000668275
Gm44709	ENSMUSG00000109168	30.0848	-2.19476	0.00399541
Prr12	ENSMUSG00000046574	3276.54	-2.27519	0.0494658
Bcor	ENSMUSG00000040363	7087.16	-2.28578	0.03628
Syt12	ENSMUSG00000049303	39.4437	-2.30049	0.0466539
Rrp8	ENSMUSG00000030888	23.2287	-2.34736	0.0264335
Mrps18a	ENSMUSG00000023967	64.8043	-2.40305	6e-06
Poll	ENSMUSG00000025218	28.6349	-2.43265	0.00399541
Inf2	ENSMUSG00000037679	3792.95	-2.43287	0.0454689
Nab2	ENSMUSG00000025402	105.439	-2.48269	0.0168668
Stac2	ENSMUSG00000017400	46.6028	-2.51168	0.0212861
Gm3764	ENSMUSG00000097156	91.198	-2.53076	0.0309707
Gas8	ENSMUSG00000040220	33.6947	-2.62934	2.61e-05
Hapln4	ENSMUSG00000007594	46.3806	-2.64573	0.0067612
Haus8	ENSMUSG00000035439	49.3131	-2.79851	0.0264335
Gm5141	ENSMUSG00000091183	32.5548	-2.88942	0.0138534
Ylpm1	ENSMUSG00000021244	6982.67	-2.9163	1.12e-06
Ttn	ENSMUSG00000051747	35.4289	-3.11431	0.0332546
