# Supplementary material for: Environmental enrichment ameliorates perinatal brain injury and promotes functional white matter recovery
Source: Nat Commun. 2020 Feb 19;11:964. doi: 10.1038/s41467-020-14762-7 (PMC7031237; doi:10.1038/s41467-020-14762-7)
Supplement: Supplementary file 15 — Supplementary Dataset 11 [file 41467_2020_14762_MOESM15_ESM.xlsx]

## Sheet: P30HXonlyNormCounts
Gene	Ensmbl ID	baseMean	log2FoldChange	padj
Gm9776	ENSMUSG00000042857	39.5848	2.40366	0.027988
Mrgpre	ENSMUSG00000048965	28.8071	2.02514	0.0493281
Nectin1	ENSMUSG00000032012	408.685	1.63893	1.53483e-06
Hist1h4f	ENSMUSG00000069274	67.137	1.51626	0.0265523
Fancf	ENSMUSG00000092118	139.522	1.45073	0.0134385
Utp14b	ENSMUSG00000079470	407.979	1.32731	0.0125911
Hist1h4d	ENSMUSG00000061482	1470.4	1.2924	0.0104675
Sgsh	ENSMUSG00000005043	133.258	1.26433	0.00800999
Spata6	ENSMUSG00000034401	101.509	1.15162	0.0363755
Ifit2	ENSMUSG00000045932	184.781	1.09013	0.0218441
Fabp5	ENSMUSG00000027533	419.021	1.08403	0.0218441
Slc16a1	ENSMUSG00000032902	650.485	1.06677	0.000850563
Slc8a3	ENSMUSG00000079055	311.605	0.906651	0.0337018
Atp10b	ENSMUSG00000055415	669.41	0.872696	0.00802561
Gfra1	ENSMUSG00000025089	528.999	0.849206	0.0256314
Olfml1	ENSMUSG00000051041	481.354	0.805288	0.0218441
Elovl6	ENSMUSG00000041220	3511	0.791898	0.00684788
Sytl2	ENSMUSG00000030616	2094.13	0.717695	0.0477774
Elovl7	ENSMUSG00000021696	2548.86	0.69989	0.0286639
Phyhipl	ENSMUSG00000037747	5720.65	0.698722	0.00993376
Dynlt3	ENSMUSG00000031176	1492.82	0.656437	0.0420502
Map6d1	ENSMUSG00000041205	3259.16	0.601413	0.0218441
Ranbp2	ENSMUSG00000003226	1938.36	-0.652336	0.0265512
Dennd5b	ENSMUSG00000030313	884.536	-0.816578	0.0316538
Znfx1	ENSMUSG00000039501	819.323	-0.838133	0.0352158
Ubr4	ENSMUSG00000066036	1253.87	-0.853256	0.00128964
Enah	ENSMUSG00000022995	1015.69	-0.853486	0.00540947
Daam2	ENSMUSG00000040260	1900.3	-1.01017	0.0166455
Arrdc2	ENSMUSG00000002910	392.193	-1.03759	0.012503
Bcat1	ENSMUSG00000030268	961.427	-1.05019	0.00993376
Xylt1	ENSMUSG00000030657	158.279	-1.0597	0.0287792
Fbh1	ENSMUSG00000058594	168.28	-1.06944	0.0286639
Meg3	ENSMUSG00000021268	1535.16	-1.09311	0.0218441
Snhg11	ENSMUSG00000044349	681.299	-1.13199	0.0258269
Fam83d	ENSMUSG00000027654	350.307	-1.1474	0.010717
Sptan1	ENSMUSG00000057738	839.912	-1.1687	0.018513
Arhgap21	ENSMUSG00000036591	1590.11	-1.19988	0.00540975
Phactr3	ENSMUSG00000027525	1471.53	-1.2013	0.0330707
Cdr1	ENSMUSG00000090546	2327.9	-1.22161	0.0253237
Sgk3	ENSMUSG00000025915	666.619	-1.23098	0.0474759
Unc13c	ENSMUSG00000062151	65.7439	-1.28517	0.0352158
Nup98	ENSMUSG00000063550	1069.94	-1.29968	0.00276366
Bsn	ENSMUSG00000032589	488.646	-1.3653	0.0188362
Map7d2	ENSMUSG00000041020	783.142	-1.42873	0.000107846
Prr12	ENSMUSG00000046574	941.645	-1.5047	0.00060829
Fam107a	ENSMUSG00000021750	327.867	-1.59017	1.53483e-06
Hif3a	ENSMUSG00000004328	83.0289	-1.60533	0.00684788
Hdgfl2	ENSMUSG00000002833	199.084	-1.70165	0.0011698
Fkbp5	ENSMUSG00000024222	292.864	-1.73475	0.00800999
Scrg1	ENSMUSG00000031610	110.416	-1.77173	0.0316538
AC149090.1	ENSMUSG00000095041	57.5157	-1.97182	0.0337018
