# Supplementary material for: Environmental enrichment ameliorates perinatal brain injury and promotes functional white matter recovery
Source: Nat Commun. 2020 Feb 19;11:964. doi: 10.1038/s41467-020-14762-7 (PMC7031237; doi:10.1038/s41467-020-14762-7)
Supplement: Supplementary file 16 — Supplementary Dataset 12 [file 41467_2020_14762_MOESM16_ESM.xlsx]

## Sheet: P45HXNormCounts
Gene	Ensmbl ID	baseMean	log2FoldChange	padj
Mak	ENSMUSG00000021363	22.9907	2.83403	0.0334398
Eya4	ENSMUSG00000010461	22.3857	1.77432	0.0323913
Atad2	ENSMUSG00000022360	70.2924	1.66501	0.00548672
Wee1	ENSMUSG00000031016	40.9723	1.61124	0.0171485
Gabra2	ENSMUSG00000000560	154.996	1.60329	0.0425528
Drd1	ENSMUSG00000021478	110.978	1.55628	0.0259268
Zfp229	ENSMUSG00000061544	44.6021	1.50234	0.0142651
Gprin3	ENSMUSG00000045441	148.513	1.44063	0.0228186
Dclk3	ENSMUSG00000032500	59.2419	1.42896	0.0259268
Rnf227	ENSMUSG00000043419	92.3048	1.36872	0.0334398
Olfm3	ENSMUSG00000027965	129.393	1.36756	0.0171485
Gpr88	ENSMUSG00000068696	320.266	1.26884	0.0171485
Slc2a13	ENSMUSG00000036298	250.849	1.19224	0.00111441
Rgs4	ENSMUSG00000038530	415.212	1.17986	0.000318643
Sipa1l1	ENSMUSG00000042700	1041.33	1.12009	0.00548672
Gnb5	ENSMUSG00000032192	151.599	1.08006	0.00548672
Lrrtm3	ENSMUSG00000042846	183.336	1.04244	0.0175812
St8sia3os	ENSMUSG00000086128	129.46	0.999058	0.0171485
Plppr4	ENSMUSG00000044667	460.454	0.970885	0.0323913
Gabra4	ENSMUSG00000029211	187.041	0.957425	0.0259268
Hspa12a	ENSMUSG00000025092	449.1	0.948957	0.0425528
Ak5	ENSMUSG00000039058	148.817	0.943534	0.0425528
Plxna4	ENSMUSG00000029765	241.04	0.940864	0.0171485
Eno2	ENSMUSG00000004267	387.433	0.93361	0.0194563
Scn3a	ENSMUSG00000057182	116.733	0.931953	0.0171485
Astn1	ENSMUSG00000026587	431.511	0.914208	0.00673702
D430041D05Rik	ENSMUSG00000068373	570.89	0.885074	0.0480108
Tuba4a	ENSMUSG00000026202	700.866	0.88021	0.0338654
Nrxn3	ENSMUSG00000066392	480.285	0.870105	0.00792526
Grm5	ENSMUSG00000049583	357.235	0.85191	0.0334398
Gpr158	ENSMUSG00000045967	507.628	0.838837	0.0105465
Cnr1	ENSMUSG00000044288	337.609	0.816824	0.0105465
Dgkb	ENSMUSG00000036095	455.704	0.810267	0.0105465
Gnal	ENSMUSG00000024524	764.31	0.804604	0.00945846
Etv5	ENSMUSG00000013089	164.951	0.785317	0.0259268
St8sia3	ENSMUSG00000056812	682.592	0.730697	0.0323913
Ano3	ENSMUSG00000074968	484.232	0.728401	0.0224544
Ndrg4	ENSMUSG00000036564	2328.25	0.708619	0.0171485
Prkce	ENSMUSG00000045038	901.509	0.598296	0.0323913
Chn1	ENSMUSG00000056486	1075.6	0.551384	0.0279547
Ppp1r16b	ENSMUSG00000037754	8720.97	-0.458054	0.0323913
Myrf	ENSMUSG00000036098	5494.14	-0.471249	0.0334398
Slc29a3	ENSMUSG00000020100	951.832	-0.546911	0.0425528
Neo1	ENSMUSG00000032340	3341.84	-0.55825	0.00473849
Plxnb3	ENSMUSG00000031385	987.922	-0.660067	0.0142651
Smg9	ENSMUSG00000002210	140.745	-0.834035	0.0335408
Adgrg1	ENSMUSG00000031785	602.975	-0.851463	0.00945846
Abca8a	ENSMUSG00000041828	97.1324	-0.856226	0.0323913
Serac1	ENSMUSG00000015659	222.28	-1.20081	0.0222315
Serpina3n	ENSMUSG00000021091	44.2573	-1.31836	0.0395881
