# Supplementary material for: Environmental enrichment ameliorates perinatal brain injury and promotes functional white matter recovery
Source: Nat Commun. 2020 Feb 19;11:964. doi: 10.1038/s41467-020-14762-7 (PMC7031237; doi:10.1038/s41467-020-14762-7)
Supplement: Supplementary file 17 — Source Data [file 41467_2020_14762_MOESM17_ESM.xlsx]

## Sheet: Fig 1
P30 NG2
Normoxic Standard	Normoxic Enriched	Hypoxic Standard	Hypoxic Enriched
4676.62	4745.4	6596.58	9742.09
4186.29	4261.67	5736.94	11409.1
5081.64	4447.79	6115.51	8921.27
3257.43	4701.92	6461.34	9933.65
4124.38	4448.27	5520.57	9265.96
3771.37	4849.09	6048.66	8738.55
3529.22			8589.11
			7671.34
P30 Ki67
Normoxic Standard	Normoxic Enriched	Hypoxic Standard	Hypoxic Enriched
3019.8	3702.63	4365.08	8230.83
3652.32	3351.77	4694.01	9032.53
3243.94	3491.3	5141.06	8652.19
2910.72	2899.21	4210.53	7211.26
3427.91	3182.45	5245.56	6026.4
3201.77		6437.8	6637.37
		4947.82
P45 CC1
Normoxic Standard	Normoxic Enriched	Hypoxic Standard	Hypoxic Enriched
18705.6	21778.4	24300.7	31250
15458.6	19616.3	22755.6	28477.7
18401.1	20977.4	25586.5	32921.8
17653.5	19423.6	23621.7	28426.5
16994.1	16620.5	24530.3	26997.3
18267.3	16258.4	25017.5	32613.8
P45 MAG
Normoxic Standard	Normoxic Enriched	Hypoxic Standard	Hypoxic Enriched
1.04872	1.0502	1.36729	1.99816
1.04433	1.02374	1.52456	2.28261
1.0979	0.932726	1.69163	1.7101
P45 MBP
Normoxic Standard	Normoxic Enriched	Hypoxic Standard	Hypoxic Enriched
3.02074	2.41774	3.56524	4.23012
2.7471	2.93255	3.73173	3.93013
2.92713	2.62381	3.15961	4.30261
P45 Myelinated Axons
Normoxic Standard	Normoxic Enriched	Hypoxic Standard	Hypoxic Enriched
29.6	39.9167	12.9091	19.3
34.5455	34.9	2.88889	27.4
33.4545	46.8	10.4444	19.2
P45 ENPP6
Normoxic Standard	Normoxic Enriched	Hypoxic Standard	Hypoxic Enriched
4089.22	4736.13	12285	7069.06
2912.06	3613.67	12966.5	9908.74
3555.27	4513.89	14451.9	7901.91
3680.98	4077.79	8658.01	7498.66

## Sheet: Fig 2
P45 BrdU/CC1 (P11-P15)
Normoxic Standard	Normoxic Enriched	Hypoxic Standard	Hypoxic Enriched
10.6889	10.2729	19.3359	19.8413
11.0419	8.99831	21.2857	23.553
13.0504	11.526	22.6738	19.0457
P45 BrdU/CC1 (P24-P28)
Normoxic Standard	Normoxic Enriched	Hypoxic Standard	Hypoxic Enriched
12.2351	15.0029	21.575	23.659
12.646	15.136	19.8806	22.2689
14.0425	13.7095	20.7162	24.8549
12.5323	14.7059	21.649	24.2004
13.7332		19.395

## Sheet: Fig 3
P45 2-cm Foot Slips
Normoxic Standard	Normoxic Enriched	Hypoxic Standard	Hypoxic Enriched
0	0	1.66667	0.666667
0.666667	0	1.33333	1
0	0	1.66667	0.333333
0.666667	0.333333	2.66667	0.666667
0.333333	0.333333	1.66667	0.666667
0.333333	0	0.666667	1
0	0.333333	1	0.666667
0.333333	0	0.666667	0.666667
0.333333	0.333333	2	1.33333
0	0.333333	0.666667	1.66667
0.333333	0.333333		0.666667
0.666667	0.666667		0.333333
P45 1-cm Foot Slips
Normoxic Standard	Normoxic Enriched	Hypoxic Standard	Hypoxic Enriched
0.333333	0	1.66667	2
0	0.666667	1.66667	2
0.666667	0	1.66667	1.66667
0.666667	0.333333	2.66667	2.33333
1.33333	0.333333	3	1.33333
0.333333	0	2	1.66667
0.333333	0.333333	2	1.66667
0.666667	0.333333	2	1
0.333333	0.666667	3.33333	2
1.33333	0.333333	3	0.666667
1.33333	0.333333		1.66667
0.333333	0.333333		1.66667
P45 2-cm Time to completion
Normoxic Standard	Normoxic Enriched	Hypoxic Standard	Hypoxic Enriched
8.66667	12.3333	16.3333	16
18	8.66667	19	16.6667
11	13.3333	20.3333	17.6667
17	8.66667	23	14.3333
11	8.66667	23.6667	15.3333
17.6667	11.6667	22.3333	19
11	10.6667	21.3333	18.3333
16.3333	13	24.3333	17
15.6667	12.6667	26.3333	17
14.3333	10.3333	24.6667	16.3333
11.3333	8.66667		19.3333
14	11.6667		16
P45 1-cm Time to completion
Normoxic Standard	Normoxic Enriched	Hypoxic Standard	Hypoxic Enriched
15	12.6667	26	24.6667
13.3333	16	27.6667	20
13.6667	17.3333	34	21.6667
18.6667	17	29.6667	20.3333
18	13.6667	29.6667	18.6667
17.6667	16	31.6667	22.3333
15.6667	16	28	22.3333
17.6667	11.6667	25.3333	23.6667
19.3333	11.6667	24.3333	19
15.6667	12.3333	32	25.3333
16.3333	11.6667		17.6667
21	11.3333		21.6667

## Sheet: Fig 4
P22 NG2
Normoxic Standard	Normoxic Activity	Normoxic Enriched	Hypoxic Standard	Hypoxic Activity	Hypoxic Enriched
10821.6	8978.68	9442.52	12644.7	13565.9	17396.8
7433.18	8208.56	8488.36	14185.5	15612.4	16527.2
7037.79	9249.62	8707.21	13373.5	13562.9	15762.1
		7866.27			16623
		8523.09			16209.5
		7998.55			14338.3
		8851.43
P45 CC1
Normoxic Standard	Normoxic Activity	Normoxic Enriched	Hypoxic Standard	Hypoxic Activity	Hypoxic Enriched
18705.6	22169.4	21778.4	24300.7	24411.1	31250
15458.6	16930.8	19616.3	22755.6	23785.2	28477.7
18401.1	18974.6	20977.4	25586.5	25930.2	32921.8
17653.5		19423.6	23621.7		28426.5
16994.1		16620.5	24530.3		26997.3
18267.3		16258.4	25017.5		32613.8
P45 Olig2
Normoxic Standard	Normoxic Activity	Normoxic Enriched	Hypoxic Standard	Hypoxic Activity	Hypoxic Enriched
26324.5	27811.2	22720.6	32826.3	45163.2	59666.6
27903.8	29014	28595.8	36733.2	41047.7	64754.3
28575.8	30495.9	25541.1	35780.2	43075.3	67531.6
22437		26670.7	30231.4		54703
22239.4		24621.6	35812.5		54207.3
20302.6		25442.4	39408.6		60302.4
14919.8		23821.4			62812.6
2-cm inclined beam
Normoxic Standard	Normoxic Activity	Normoxic Enriched	Hypoxic Standard	Hypoxic Activity	Hypoxic Enriched
0	0.333333	0	1.66667	1.33333	0.666667
0.666667	0.333333	0	1.33333	1	1
0	0	0	1.66667	1.66667	0.333333
0.666667	0.333333	0.333333	2.66667	1.66667	0.666667
0.333333	0.333333	0.333333	1.66667	1.33333	0.666667
0.333333	0.333333	0	0.666667	1.66667	1
0	0.333333	0.333333	1	0.666667	0.666667
0.333333	0.333333	0	0.666667	1.66667	0.666667
0.333333	0.333333	0.333333	2		1.33333
0		0.333333	0.666667		1.66667
0.333333		0.333333			0.666667
0.666667		0.666667			0.333333
1-cm inclined beam
Normoxic Standard	Normoxic Activity	Normoxic Enriched	Hypoxic Standard	Hypoxic Activity	Hypoxic Enriched
0.333333	0.333333	0	1.66667	2.33333	2
0	1	0.666667	1.66667	2.66667	2
0.666667	0	0	1.66667	3.33333	1.66667
0.666667	0.666667	0.333333	2.66667	2	2.33333
1.33333	1	0.333333	3	2	1.33333
0.333333	0.666667	0	2	2	1.66667
0.333333	0.333333	0.333333	2	1.66667	1.66667
0.666667	0.333333	0.333333	2	2.33333	1
0.333333	1	0.666667	3.33333		2
1.33333		0.333333	3		0.666667
1.33333		0.333333			1.66667
0.333333		0.333333			1.66667

## Sheet: Fig 5
NG2
P22			P30			P45
Hypoxic Standard	Hypoxic Enriched - Early	Hypoxic Enriched	Hypoxic Standard	Hypoxic Enriched - Early	Hypoxic Enriched	Hypoxic Standard	Hypoxic Enriched - Early	Hypoxic Enriched
12644.7	15730.3	17396.8	6596.58	8533.88	9742.09	1822.24	2168.32	4621.53
14185.5	16708.4	16527.2	5736.94	6655.93	11409.1	2129.73	2472.23	5437.22
13373.5	17468.2	15762.1	6115.51	7971.2	8921.27	2469.14	2478.08	5861.77
		16623	6461.34		9933.65	2051.7		2625.09
		16209.5	5520.57		9265.96			3291.87
		14338.3	6048.66		8738.55			3007.54
					8589.11
					7671.34
Ki67
P22			P30			P45
Hypoxic Standard	Hypoxic Enriched - Early	Hypoxic Enriched	Hypoxic Standard	Hypoxic Enriched - Early	Hypoxic Enriched	Hypoxic Standard	Hypoxic Enriched - Early	Hypoxic Enriched
8014.64	7897.12	8533.12	4365.08	5316.32	8230.83	1582.03	2284.91	3224.21
8482.55	7375.34	7458.21	4694.01	4995.74	9032.53	2128.57	1700.9	3854.12
7919.62	7189.54	7551.92	5141.06	5241.09	8652.19	2267.38	2445.14	3264.97
		6231.71	4210.53		7211.26	1628.51		3626.34
		6491.45	5245.56		6026.4	1832.59		3612.2
		5934.6	6437.8		6637.37	2024.31		3449.76
			4947.82
CC1
P22			P30			P45
Hypoxic Standard	Hypoxic Enriched - Early	Hypoxic Enriched	Hypoxic Standard	Hypoxic Enriched - Early	Hypoxic Enriched	Hypoxic Standard	Hypoxic Enriched - Early	Hypoxic Enriched
15596.1	10620.3	11815.1	19841.3	13955.3	15727.8	24300.7	26562.1	31250
10965.2	9940.68	10700.9	21905.4	13811.8	16852	22755.6	28348.3	28477.7
14959.3	8823.53	9230.12	16708.4	15432.1	17223.5	25586.5	26081.5	32921.8
		1042.33	19649.1		16317.5	23621.7		28426.5
		9972.92	17888.6		15222.3	24530.3		26997.3
		8486.25	23613.5		16391.3	25017.5		32613.8
			19723.7
P45 Myelinated Axons
Hypoxic Standard	Hypoxic Enriched Early	Hypoxic Enriched Continuous
12.9091	12.1429	19.3
2.88889	9.57143	27.4
10.4444	15.8571	19.2
2-cm Foot slips
Hypoxic Standard	Hypoxic Enriched Early	Hypoxic Enriched Continuous
1.66667	2	0.666667
1.33333	0.666667	1
1.66667	1	0.333333
2.66667	1	0.666667
1.66667	1.33333	0.666667
0.666667	1.33333	1
1	1	0.666667
0.666667	1	0.666667
2	1.66667	1.33333
0.666667		1.66667
		0.666667
		0.333333
1-cm Foot slips
Hypoxic Standard	Hypoxic Enriched Paradigm 2	Hypoxic Enriched Paradigm 1
1.66667	2.66667	2
1.66667	3.33333	2
1.66667	2.33333	1.66667
2.66667	3.66667	2.33333
3	2.66667	1.33333
2	1.66667	1.66667
2	2	1.66667
2	2.33333	1
3.33333	2	2
3		0.666667
		1.66667
		1.66667

## Sheet: Fig 7
qPCR for MyRF
Wild Type	Myrf Mutant
1.42954	0.22176
0.98983	0.07821
1	0.1393
0.91159	0.03328
	0.09752
	0.25912
P45 YFP+CC1+
HxS Control	HxS Experimental	HxE Control	HxE Experimental
27734	18589.5	36894.7	23775.3
25279.9	23265.8	39045.5	25764.9
27209.7	14141.7	35642	22469.7
24613.2	16180	28623.5	24119
2-cm inclined beam
Hypoxic Standard Control	Hypoxic Standard Experimental	Hypoxic Enriched Control	Hypoxic Enriched Experimental
3	5.33333	2.33333	3.66667
3.66667	2.33333	2	3.66667
3	3.33333	2	4
2.66667	4.66667	2.66667	5
4.33333	3.66667	2.33333	4.66667
2.66667	2.33333	1.66667	4.33333
3	5	2	3.33333
4	4.33333	2	4
3	4.33333	1.66667	3
2.66667	4.33333		3.33333
3.33333	4.33333
	4
1-cm inclined beam
Hypoxic Standard Control	Hypoxic Standard Experimental	Hypoxic Enriched Control	Hypoxic Enriched Experimental
4.66667	6.33333	3.66667	5.66667
6.66667	7.33333	3.33333	5.66667
5.66667	5.66667	4.33333	5
5	6	2	6.33333
7.33333	6.66667	2.66667	5
5.33333	7	3	5.66667
5	8	3	3.66667
5.33333	6.66667	4.33333	5.33333
6	5	3.33333	5.33333
5.66667	6		4
4.66667	7
	6.33333

## Sheet: Fig 8
PDGFRα-bacTRAP qRT-PCR IP/UB
PDGFRα	MBP	GFAP	NG2	EGFP	CX3CR1	CNP	SYT1	NF-H
3.27933	0.363653	-5.65679	3.19219	2.94747	-3.38184	0.125403	-3.73215	-3.37029
2.9354	0.078264	-6.25633	2.8628	2.5499	-3.66728	-0.13249	-3.69587	-2.78728
3.30819	0.401147	-4.98448	3.12049	2.51568	-3.08905	-0.31778	-2.80361	-1.4011

## Sheet: Fig 9
CNP-bacTRAP qRT-PCR IP/UB
CNP	MBP	PLP	MAG	MOG	EGFP	PDGFRα	GFAP	CX3CR1	SYT1	NF-H
5.62909	4.72942	5.4029	4.74314	5.17863	6.22438	-0.849057	-2.38516	-0.486695	-0.588577	-2.84141
4.24874	3.93018	4.58178	4.43314	5.06196	4.93771	-0.859129	-2.87186	-0.756715	-0.491895	-1.53478
4.77018	4.0271	4.83468	4.57314	5.5953	5.90438	-1.54478	-2.88179	-0.536715	-0.858559	-1.83478
OL Maturation & Myelination
Ctsl HX	Ctsl HX-EE	Sema5a HX	Sema5a HX-EE	Vcam1 HX	Vcam1 HX-EE	Slc8a3 HX	Slc8a3 HX-EE	Daam2 HX	Daam2 HX-EE	Sytl2 HX	Sytl2 HX-EE
1042.84	1154.98	1815.04	2014.14	38.2203	92.9792	179.395	496.861	2608.65	1913.46	1336.15	3246.37
1372.38	2233.67	2388.62	3895.25	50.2984	179.817	222.686	349.94	3238.17	1347.65	1658.58	2286.43
1428.86	1665.76	2486.91	2904.87	52.3682	134.098	172.113	422.864	2502.76	1628.49	1281.91	2762.89
1126.32	1388.34	1960.34	2421.09	41.28	111.765		390.143		1502.48		2549.1
568.01	1423.13	988.615	2481.76	20.8178	114.566		395.439		1522.87		2583.7
1136.25	1527.91	1977.63	2664.48	41.644	123.001		282.39		1087.51		1845.07
Cell Morphology
Kalrn HX	Kalrn HX-EE	Lcp1 HX	Lcp1 HX-EE	Nefl HX	Nefl HX-EE	Chn1 HX	Chn1 HX-EE	Cnr1 HX	Cnr1 HX-EE	Neo1 HX	Neo1 HX-EE	Plxna4 HX	Plxna4 HX-EE	Plxnb3 HX	Plxnb3 HX-EE	Tuba4a HX	Tuba4a HX-EE
7545.79	16878.9	251.054	272.948	2782.77	3691.59	796.177	874.477	223.279	294.776	3631.82	1848.55	150.599	216.673	1104.17	523.711	450.299	621.193
9930.35	32642.8	330.39	527.866	3662.16	7139.34	872.231	1235.1	244.608	416.337	3978.75	2610.86	164.985	306.026	1209.64	739.681	493.313	877.363
10339	24343.3	343.985	393.655	3812.85	5324.15	1028.61	1207.26	288.462	406.953	4692.07	2552.01	194.564	299.129	1426.51	723.009	581.756	857.588
8149.85	20289.2	271.151	328.095	3005.54	4437.46	1050.73	1536.49	294.667	517.932	4793	3247.96	198.749	380.703	1457.2	920.177	594.27	1091.46
4110.03	20797.6	136.744	336.317	1515.72	4548.66	951.284	1558.19	266.777	525.249	4339.35	3293.84	179.938	386.081	1319.28	933.177	538.023	1106.88
8221.72	22328.8	273.542	361.078	3032.04	4883.55	858.18	1249.02	240.667	421.031	3914.65	2640.29	162.327	309.476	1190.16	748.02	485.366	887.254
Metabolic Activity
Pdha1 HX	Pdha1 HX-EE	Dld HX	Dld HX-EE	Slc16a1 HX	Slc16a1 HX-EE	Fabp5 HX	Fabp5 HX-EE	Elovl6 HX	Elovl6 HX-EE	Elovl7 HX	Elovl7 HX-EE
762.945	830.081	626.611	674.389	342.816	1060.93	218.857	685.462	2152.65	5506.23	1641.35	3938.98
1004.04	1605.33	824.627	1304.23	425.544	747.218	271.671	482.773	2672.13	3878.06	2037.43	2774.24
1045.36	1197.17	858.56	972.628	328.901	902.93	209.974	583.377	2065.27	4686.2	1574.72	3352.35
824.021	997.794	676.772	810.646		833.062		538.236		4323.59		3092.95
415.56	1022.8	341.302	830.961		844.369		545.541		4382.27		3134.93
831.287	1098.1	682.74	892.137		602.98		389.581		3129.46		2238.72

## Sheet: Supp 1
P30 NG2
Normoxic Standard			Normoxic Enriched			Hypoxic Standard			Hypoxic Enriched
CC	CG	EC	CC	CG	EC	CC	CG	EC	CC	CG	EC
2423.36	5079.37	2736.73	3943.61	5316.32	1935.73	6224.71	9693.44	4600.87	6152.9	10774.4	4725.62
5702.88	7742.93	3943.61	7088.43	6155.74	4214.74	6901.31	5878.89	6435.01	16976.5	13378.8	12025
6027.73	4232.8	2159.59	1624.43	3839.14	6365.12	10078.1	8714.6	3924.45	15246.8	11019.3	7346.19
2519.53	10766.6	3607.5	5439.96	8280.29	5471.77	5486.97	4325.49	2043.42	10164.5	12393.9	7880.22
4105.09	8735.15	5112.47		2905.82		6703.54	7262.16	5809.73	12169.9	9163.8	12129.1
3888.4	4435.57	1552.92		1917.36		5523.34	7469.65	3788.96	7597.34	8978.68	8020.05
3227.63	2128.57	1435.54							11205.7	7219.7
									8537.16	9696.09
P30 Ki67
CC	CG	EC	CC	CG	EC	CC	CG	EC	CC	CG	EC
1538.94	3161.06	1314.15	3840.25	2957.7	3984.86	4208.75	5307.86	1929.01	8010.89	6780.24	6155.74
2542.59	3793.27	5847.95	2899.18	5012.53	2074.9	4830.92	5482.46	7482.23	7425.97	7696.01	6953.14
2234.89	5649.72	3996.8	5398.11	3195.14	2681.41	2667.73	6413.34	7215.01	11431.2	8694.14	9352.79
2089.86	2285.06	4581.9	2746.03	3798.67	1448.65	3084.28	6046.86	4266.67	6290.79	10252.5	9828.49
2733.36	4803.77	2074.9				6413.34	3341.69		7732.83	7956.4	5569.48
4357.3	1738.83	1782.77				2966.92	4071.25		11228.1	8236.55	12183.2
						4301.08
P45 CC1
Normoxic Standard			Normoxic Enriched			Hypoxic Standard			Hypoxic Enriched
CC	CG	EC	CC	CG	EC	CC	CG	EC	CC	CG	EC
17676.8	20282.2	17681	23408.2	16447.4	28447.1	24527.8	25324.5	15344.9	24613.2	37634.4	29411.8
23148.1	18043.7	18815.6	21367.5	19217.3	32771.5	19937.1	23148.1	27580.8	32578.9	29149.5	31906.9
14154.3	20964.4	17585.9	19596.3	16765.7	17957.4	27051.8	27164.7	20399.8	24730.6	24451	35420.6
16022.3	14852.9	12218.4	19220.8	23714.9	13306.7	19618.9	28860	33210.6	30959.8	28308.6	25631.2
14078.4	15432.1	18289.9	24458.4	24691.4	24928.8	25720.2	30234.3	24366.5	39244.5	37483.3	25839.8
18851.2	22410.9	17203	13386.9	14285.7	14881	20708.9	23148.1	30198.1	36766.7	28673.8	34738.2

## Sheet: Supp 2
P22
PDGFRa/Caspase3				CC1/Caspase3				Caspase3
Normoxic Standard	Normoxic Enriched	Hypoxic Standard	Hypoxic Enriched	Normoxic Standard	Normoxic Enriched	Hypoxic Standard	Hypoxic Enriched	Normoxic Standard	Normoxic Enriched	Hypoxic Standard	Hypoxic Enriched
0	64.3501	0	0	66.9344	64.3501	0	0	66.9344	128.7	192.715	163.265
0	0	0	0	0	0	74.239	0	67.3854	130.378	148.478	88.4956
0	0	0	0	0	0	0	0	0	128.041	0	406.091
0	0	0	0	0	86.8056	0	0	111.607	260.417	0	94.6074
0	0		0	0	0		88.8889	66.6223	0		177.778
0	0		0	0	0		0	66.7111	65.9631		0
0				0				0
P30
PDGFRa/Caspase3				CC1/Caspase3				Caspase3
Normoxic Standard	Normoxic Enriched	Hypoxic Standard	Hypoxic Enriched	Normoxic Standard	Normoxic Enriched	Hypoxic Standard	Hypoxic Enriched	Normoxic Standard	Normoxic Enriched	Hypoxic Standard	Hypoxic Enriched
0	0	0	75.188	64.2261	0	66.8003	0	64.2261	63.8162	200.401	150.376
0	0	0	0	0	0	0	0	61.1995	77.5194	69.735	63.6132
0	0	0	0	0	67.0691	80.5802	0	57.5374	134.138	161.16	0
0	59.7372	67.3401	0	63.3312	0	0	0	189.994	59.7372	134.68	73.9645
	0		133.511		0		66.7557		0		200.267
P45
PDGFRa/Caspase3				CC1/Caspase3				Caspase3
Normoxic Standard	Normoxic Enriched	Hypoxic Standard	Hypoxic Enriched	Normoxic Standard	Normoxic Enriched	Hypoxic Standard	Hypoxic Enriched	Normoxic Standard	Normoxic Enriched	Hypoxic Standard	Hypoxic Enriched
62.5	69.5894	0	0	62.5	0	0	0	125	125	59.988	119.403
0	0	0	56.2114	68.5401	0	57.2082	56.2114	68.5401	68.5401	114.416	112.423
0	0	61.3874	0	0	61.3874	0	69.8324	0	0	122.775	139.665
0	0	0	0	0	57.8704	67.1141	0	68.1663	68.1663	67.1141	62.2278
0		68.6813	66.8003	0		0	0	0	0	68.6813	133.601

[truncated: 9 more sheets: Supp 3, Supp 4, Supp 5, Supp 6, Supp 7, Supp 8, Supp 9, Supp 10, Supp 11]
